# Supplementary material for: Decreasing Opioid Addiction and Diversion Using Behavioral Economics Applied Through a Digital Engagement Solution: Protocol for a Randomized Controlled Trial
Source: JMIR Res Protoc. 2024 Mar 8;13:e52882. doi: 10.2196/52882 (PMC10960208; doi:10.2196/52882)
Supplement: Multimedia Appendix 1 [file resprot_v13i1e52882_app1.xlsx]

## Sheet: Surgery-Risk-group-2023-06-21
	T.surgery	risk.class
1	REMOVAL, IMPLANT, BREAST	1
2	THYROIDECTOMY, TOTAL	1
3	EXAM UNDER ANESTHESIA, ANORECTAL, WITH ANAL CONDYLOMA FULGURATION	1
4	HERNIORRHAPHY, INGUINAL, LAPAROSCOPIC	1
5	HERNIORRHAPHY, INGUINAL, BILATERAL	1
6	Implantable Cardioverter Defibrillator Generator Removal	1
7	MASTECTOMY, BILATERAL, FOR SEX REASSIGNMENT	1
8	EXAM UNDER ANESTHESIA, TEETH, WITH COMPLEX TOOTH EXTRACTION AND RESTORATION	1
9	EXCISION, NODULE, THYROID	1
10	HERNIORRHAPHY, INGUINAL, ROBOT-ASSISTED	1
11	ABDOMINOPLASTY, COSMETIC	1
12	CHOLECYSTECTOMY, LAPAROSCOPIC	1
13	CLOSED REDUCTION, FRACTURE, NASAL BONE	1
14	HYSTERECTOMY, TOTAL, ROBOT-ASSISTED, WITH BILATERAL SALPINGO-OOPHORECTOMY, AND BILATERAL PELVIC LYMPHADENECTOMY	1
15	COLPORRHAPHY, COMBINED ANTEROPOSTERIOR	1
16	HERNIORRHAPHY, INGUINAL, OPEN	1
17	HYSTERECTOMY, VAGINAL, WITH COMBINED ANTEROPOSTERIOR COLPORRHAPHY	1
18	IRRIGATION AND DEBRIDEMENT, HAND	1
19	LIGATION, FALLOPIAN TUBE, LAPAROSCOPIC	1
20	FUSION, JOINT, ANKLE	1
21	DILATION AND CURETTAGE, UTERUS, USING SUCTION	1
22	SEPTOPLASTY, NOSE, WITH TURBINOPLASTY	1
23	HERNIORRHAPHY, UMBILICAL, OPEN	1
24	HERNIORRHAPHY, INGUINAL, ROBOT-ASSISTED, LAPAROSCOPIC, USING DA VINCI XI	1
25	REPAIR, MENISCUS, KNEE, ARTHROSCOPIC	1
26	RECESSION OR RESECTION, OR BOTH RECESSION AND RESECTION, MUSCLE, EXTRAOCULAR, BILATERAL, USING ADJUSTABLE SUTURE	1
27	DYE STUDY, FALLOPIAN TUBE, LAPAROSCOPIC	1
28	REPAIR, PTOSIS	1
29	REPAIR, ECTROPION, EYELID	1
30	MAMMOPLASTY, REDUCTION, BILATERAL	1
31	TREATMENT, VAGINA, USING CO2 LASER	1
32	BLEPHAROPLASTY	1
33	MAMMOPLASTY, AUGMENTATION, COSMETIC	1
34	HYDROCELECTOMY, SCROTAL APPROACH	1
35	LABIAPLASTY, VULVA	1
36	EXCISION, MASS, VAGINA	1
37	MENISCECTOMY, KNEE, ARTHROSCOPIC	1
38	SINUS SURGERY, ENDOSCOPIC, USING OPTICAL TRACKING SYSTEM	1
39	MASTOIDECTOMY	1
40	MYRINGOTOMY, EXPLORATORY	1
41	SALPINGO-OOPHORECTOMY, LAPAROSCOPIC	1
42	TONSILLECTOMY AND ADENOIDECTOMY, ADULT	1
43	CREATION, BYPASS, ARTERIAL, FEMORAL TO POPLITEAL, USING GRAFT	1
44	HERNIORRHAPHY, INGUINAL, BILATERAL, LAPAROSCOPIC	1
45	EXCISION, CYST, BENIGN, OVARY, LAPAROSCOPIC	1
46	PROSTATECTOMY, ROBOT-ASSISTED, LAPAROSCOPIC, USING DA VINCI SI	1
47	EXCISION, MASS, FINGER	1
48	ZZHEMORRHOIDECTOMY	1
49	LYSIS, ADHESIONS, ROBOT-ASSISTED	1
50	DILATION AND EVACUATION, UTERUS	1
51	EXCISION, GANGLION CYST, WRIST	1
52	RHINOSEPTOPLASTY	1
53	SALPINGECTOMY, LAPAROSCOPIC	1
54	HEMORRHOIDECTOMY, EXTERNAL	1
55	HEMORRHOIDECTOMY, INTERNAL	1
56	REMOVAL, MESH, VAGINA	1
57	TRACHELECTOMY, ROBOT-ASSISTED, LAPAROSCOPIC	1
58	RHIZOTOMY, USING RADIOFREQUENCY ABLATION	1
59	REPAIR, PTOSIS, BILATERAL, WITH BILATERAL BLEPHAROPLASTY	1
60	PROSTATECTOMY, RETROPUBIC, RADICAL, ROBOT-ASSISTED, LAPAROSCOPIC, USING DA VINCI SI, WITH PELVIC LYMPHADENECTOMY	1
61	HERNIORRHAPHY, VENTRAL, OPEN	1
62	HERNIORRHAPHY, UMBILICAL, ROBOT-ASSISTED	1
63	EXTRACTION, TOOTH	1
64	HERNIORRHAPHY, VENTRAL, ROBOT-ASSISTED, LAPAROSCOPIC, USING DA VINCI XI	1
65	INSERTION, IMPLANT, COCHLEAR, WITH INTRAOPERATIVE FACIAL NERVE MONITORING	1
66	OSTEOTOMY, TIBIA	1
67	REVISION, SCAR, HEAD	1
68	EXCISION, PAROTID GLAND	1
69	TENOTOMY, ABDUCTOR, HIP	1
70	REPLACEMENT, IMPLANT, BREAST, COSMETIC	1
71	COLPOCLEISIS, COMPLETE	1
72	HYSTERECTOMY, TOTAL, LAPAROSCOPIC, WITH BILATERAL SALPINGECTOMY	1
73	TONSILLECTOMY, ADULT	1
74	RECTOPEXY, ROBOT-ASSISTED, LAPAROSCOPIC, USING DA VINCI XI	1
75	CERCLAGE, CERVIX, VAGINAL APPROACH	1
76	REPLACEMENT, PULSE GENERATOR, 2 GENERATORS, FOR BILATERAL DEEP BRAIN STIMULATORS	1
77	HYSTERECTOMY, TOTAL, ROBOT-ASSISTED, LAPAROSCOPIC, USING DA VINCI SI	1
78	EXCISION, CYST, OVARY, LAPAROSCOPIC	1
79	CHOLECYSTECTOMY, ROBOT-ASSISTED, LAPAROSCOPIC, WITHOUT CHOLANGIOGRAM	1
80	HYSTERECTOMY, ROBOT-ASSISTED, LAPAROSCOPIC, USING DA VINCI SI	1
81	APPENDECTOMY, LAPAROSCOPIC	1
82	ENHANCEMENT OPERATION, ENDOLYMPHATIC SAC, EXTENDED FACIAL RECESS APPROACH, WITH SIGMOID SINUS DECOMPRESSION AND COMPLETE MASTOIDECTOMY, MYRINGOTOMY + TYMPANOPLASTY TUBE INSERT	1
83	ARTHROPLASTY, SHOULDER, TOTAL, REVERSE	1
84	SURGICAL EXTRACTION, TOOTH	1
85	RECESSION OR RESECTION, MUSCLE, EXTRAOCULAR, FOR STRABISMUS CORRECTION	1
86	OPEN REDUCTION INTERNAL FIXATION, FRACTURE, WRIST	1
87	TYMPANOPLASTY	1
88	BLEPHAROPLASTY, BILATERAL	1
89	FALLOPIAN TUBOPLASTY	1
90	EXCISION, VILLOUS ADENOMA, RECTUM	1
91	RECONSTRUCTION, KNEE, ANTERIOR CRUCIATE LIGAMENT, ARTHROSCOPIC, USING BONE-PATELLAR TENDON-BONE AUTOGRAFT	1
92	PARATHYROIDECTOMY	1
93	INSERTION, RADIOACTIVE SEED, PROSTATE	1
94	REMOVAL, NUSS BAR	1
95	FUSION, SUBTALAR JOINT	1
96	PROBING, LACRIMAL DUCT	1
97	CIRCUMCISION	1
98	REPAIR, URETHRAL SLING, VAGINAL APPROACH	1
99	RELEASE, HAND, FOR DEQUERVAIN'S TENOSYNOVITIS	1
100	REPAIR, TENDON, FINGER	1
101	REPAIR, RECTOCELE, VAGINAL APPROACH	1
102	BLOCK, NERVE, INTERCOSTAL, 2 OR MORE	1
103	TYMPANOPLASTY, WITH MASTOIDECTOMY	1
104	REMOVAL, INTRAUTERINE DEVICE	1
105	MINI ARC SLING OPERATION FOR STRESS INCONTINENCE	1
106	EXCISION, MASS, PELVIS	1
107	HYSTERECTOMY, SUPRACERVICAL, LAPAROSCOPIC	1
108	REMOVAL, SKIN TAG, 15 TAGS OR FEWER	1
109	TENODESIS, PIP JOINT	1
110	INSERTION, CATHETER, TUNNELED, WITH PORT, PERITONEAL	1
111	OPEN REDUCTION INTERNAL FIXATION, FOOT	1
112	REPAIR, PTOSIS, BILATERAL	1
113	TONSILLECTOMY AND ADENOIDECTOMY	1
114	EXPLORATION, INGUINAL REGION	1
115	HYSTERECTOMY, TOTAL, ROBOT-ASSISTED, LAPAROSCOPIC, WITH SALPINGO-OOPHORECTOMY	1
116	HERNIORRHAPHY, HIATAL, LAPAROSCOPIC	1
117	HYSTERECTOMY, ROBOT-ASSISTED, USING DA VINCI XI, WITH SALPINGO-OOPHORECTOMY	1
118	APPENDECTOMY, OPEN	1
119	THYROPLASTY	1
120	COLPORRHAPHY, ANTERIOR	1
121	LIGATION, VARICOSE VEIN, WITH STAB PHLEBECTOMY	1
122	ZZEVACUATION, HEMATOMA, ABDOMEN	1
123	EXCISION, VARICOCELE	1
124	HERNIORRHAPHY, EPIGASTRIC, OPEN	1
125	HYSTERECTOMY, TOTAL, LAPAROSCOPIC, WITH SALPINGECTOMY	1
126	EXCISION, GANGLION CYST, FOOT	1
127	TRANSFER, FAT TISSUE	1
128	ARTHROPLASTY, ANKLE, TOTAL	1
129	HYSTERECTOMY, SUPRACERVICAL, ROBOT-ASSISTED, LAPAROSCOPIC, WITH SACROCOLPOPEXY, USING DA VINCI SI	1
130	OPEN REDUCTION INTERNAL FIXATION, FRACTURE, HUMERUS, PROXIMAL	1
131	PROCEDURE, PELVIS, ROBOT-ASSISTED, USING DA VINCI XI	1
132	ABLATION, ENDOMETRIOSIS, ROBOT-ASSISTED	1
133	SIMPLE RECESSION OR RESECTION, MUSCLE, EXTRAOCULAR, BILATERAL, FOR STRABISMUS CORRECTION	1
134	EXCISION, LESION, TORSO	1
135	REMOVAL, ORAL IMPLANT	1
136	COLPORRHAPHY, POSTERIOR	1
137	EPIDIDYMECTOMY	1
138	INSERTION, TRANSOBTURATOR SLING	1
139	BIOPSY, TESTICLE	1
140	WEDGE RESECTION, EYELID	1
141	REVISION, PROCEDURE INVOLVING BLADDER NEUROSTIMULATOR	1
142	REPAIR, CONCEALED PENIS	1
143	HYSTERECTOMY, SUPRACERVICAL, ROBOT-ASSISTED, USING DA VINCI XI	1
144	ARTHROPLASTY, HIP, TOTAL, DIRECT ANTERIOR APPROACH, USING HANA TABLE	1
145	BIOPSY, BONE, FOOT	1
146	EXCISION, BONE, HAND	1
147	REPAIR, ZENKER'S DIVERTICULUM, ENDOSCOPIC	1
148	RECONSTRUCTION, NIPPLE, BILATERAL	1
149	REVISION, ARTERIOVENOUS FISTULA, LOWER EXTREMITY	1
150	ARTHROTOMY, HIP	1
151	CLOSURE, MOHS PROCEDURE DEFECT (MINOR ROOM)	1
152	KERATOPLASTY, PENETRATING	1
153	HERNIORRHAPHY, INGUINAL, ROBOT-ASSISTED, LAPAROSCOPIC, USING DA VINCI SI	1
154	ABDOMINOPLASTY	1
155	ARTHROTOMY, ANKLE	1
156	ENUCLEATION, EYE	1
157	HYSTERECTOMY, TOTAL, ROBOT-ASSISTED, USING DA VINCI XI, WITH BILATERAL SALPINGECTOMY	1
158	MARSUPIALIZATION, CYST, BARTHOLIN'S GLAND	1
159	SACROCOLPOPEXY, ROBOT-ASSISTED, LAPAROSCOPIC, USING DA VINCI SI	1
160	SURGICAL PROCUREMENT, GRAFT, SKIN, FULL-THICKNESS, EXTREMITY	1
161	RECONSTRUCTION, NOSE	1
162	EXCISION, MASS, PERINEUM	1
163	RECONSTRUCTION, NIPPLE	1
164	PROSTATECTOMY, ROBOT-ASSISTED, LAPAROSCOPIC, USING DA VINCI XI	1
165	TENOTOMY, ADDUCTOR, HIP	1
166	BLEPHAROPLASTY, LOWER EYELID, COSMETIC	1
167	REDUCTION, BREAST, BILATERAL, COSMETIC	1
168	HYSTERECTOMY, SUPRACERVICAL, LAPAROSCOPIC, WITH SALPINGO-OOPHORECTOMY	1
169	HYSTERECTOMY, VAGINAL, WITH SALPINGO-OOPHORECTOMY	1
170	TYMPANOMASTOIDECTOMY, USING DIODE LASER	1
171	VASOVASOSTOMY	1
172	SUSPENSION, URETHRA	1
173	DACRYOCYSTORHINOSTOMY, ENDOSCOPIC	1
174	SPHINCTEROTOMY, RECTUM	1
175	POLYPECTOMY, NASAL CAVITY, ENDOSCOPIC	1
176	OCCLUSION, FALLOPIAN TUBE, LAPAROSCOPIC	1
177	INSERTION, RAPID PALATAL EXPANDER, MAXILLA	1
178	EXTRACTION, SPERM, TESTICLE	1
179	RELEASE, CARPAL TUNNEL, BILATERAL, ENDOSCOPIC	1
180	EXCISION, THYROGLOSSAL DUCT CYST	1
181	HYSTERECTOMY, SUPRACERVICAL, ROBOT-ASSISTED, LAPAROSCOPIC, USING DA VINCI XI	1
182	SACROCOLPOPEXY, LAPAROSCOPIC	1
183	RADIOFREQUENCY ABLATION, ENDOMETRIUM	1
184	BLEPHAROPLASTY, UPPER EYELID, BILATERAL	1
185	EXCISION, VARICOCELE, BILATERAL	1
186	OPEN REDUCTION INTERNAL FIXATION, FRACTURE, ORBIT	1
187	SLING OPERATION, FOR STRESS INCONTINENCE, WITHOUT ANTERIOR COLPORRHAPHY	1
188	ALLOGRAFT, OSTEOCHONDRAL, KNEE	1
189	OSTEOPLASTY, ULNA, FOR SHORTENING	1
190	REPAIR, PTOSIS, BROW	1
191	DILATION AND CURETTAGE, UTERUS, USING SUCTION, WITH ULTRASOUND GUIDANCE	1
192	Implantable Cardioverter Defibrillator Device & Lead Implant - Single or Dual	1
193	ORBITOTOMY, USING OPTICAL TRACKING SYSTEM	1
194	EXPLORATION, NECK	1
195	ABLATION, ENDOMETRIUM, LAPAROSCOPIC	1
196	REVISION, APPENDICOVESICOSTOMY, MITROFANOFF	1
197	EXCISION, NEOPLASM, RECTUM, ANAL APPROACH	1
198	ARTHROTOMY, KNEE, WITH OSTEOCHONDRAL GRAFT TRANSFER	1
199	REPLACEMENT, INTERVERTEBRAL DISC, CERVICAL, TOTAL	1
200	REPAIR, PTOSIS, WITH BLEPHAROPLASTY	1
201	IRRIGATION AND DEBRIDEMENT, FINGER	1
202	APPENDECTOMY, ROBOT-ASSISTED, LAPAROSCOPIC, USING DA VINCI XI	1
203	REPAIR, LIGAMENT, ULNAR COLLATERAL, METACARPOPHALANGEAL JOINT, THUMB	1
204	ARTHROPLASTY, HAND, WITH TENDON INTERPOSITION, WITH TENDON TRANSFER IF INDICATED	1
205	TRANSFER, GRAFT, SKIN, FULL-THICKNESS, FROM ONE HEAD REGION TO ANOTHER HEAD REGION	1
206	HYSTERECTOMY, ROBOT-ASSISTED, LAPAROSCOPIC, USING DA VINCI XI	1
207	ZZARTHROPLASTY, KNEE, UNICOMPARTMENTAL, WITH CONVERSION TO TOTAL KNEE ARTHROPLASTY IF INDICATED	1
208	EXCISION, LESION, TORSO (MINOR ROOM)	1
209	CORRECTION, RETRACTION, EYELID, USING LOAD WEIGHT INSERTION	1
210	INJECTION, VOCAL CORD, LARYNGOSCOPIC	1
211	OPEN REDUCTION INTERNAL FIXATION, FRACTURE, FIBULA	1
212	TREATMENT, WART, FOOT, USING CO2 LASER	1
213	FUNDOPLICATION, NISSEN, ROBOT-ASSISTED, LAPAROSCOPIC	1
214	REVISION, TOTAL ARTHROPLASTY, ELBOW	1
215	EXPLORATION, SCROTUM	1
216	HYSTERECTOMY, ROBOT-ASSISTED, LAPAROSCOPIC, SINGLE INCISION	1
217	HYSTERECTOMY, TOTAL, ROBOT-ASSISTED, USING DA VINCI XI, WITH OOPHORECTOMY	1
218	HERNIORRHAPHY, FEMORAL, OPEN	1
219	ZZEXCISION, LIPOMA	1
220	REPAIR, ENTROPION	1
221	BLEPHAROPLASTY, UPPER AND LOWER EYELIDS, BILATERAL, COSMETIC	1
222	OPEN REDUCTION INTERNAL FIXATION, FRACTURE, TOE	1
223	TENOTOMY, BICEPS BRACHII	1
224	EXCISION, CYST, MAXILLA	1
225	EXCISION, LESION, BENIGN, TORSO OR EXTREMITY, 1.1 CM TO 2.0 CM IN DIAMETER	1
226	EXAM UNDER ANESTHESIA, RECTUM, WITH LESION EXCISION	1
227	HYMENOTOMY	1
228	HYSTERECTOMY, TOTAL, ROBOT-ASSISTED, WITH LYMPHADENECTOMY	1
229	BLEPHAROPLASTY, UPPER EYELID, BILATERAL, COSMETIC	1
230	EXCISION, SPERMATOCELE, BILATERAL	1
231	CREATION, VAGINAL WALL SLING	1
232	BLEPHAROPLASTY, LOWER EYELID, BILATERAL, COSMETIC	1
233	HYSTERECTOMY, TOTAL, ROBOT-ASSISTED	1
234	MYOMECTOMY, UTERUS, ROBOT-ASSISTED, LAPAROSCOPIC	1
235	FULGURATION, CONDYLOMA, RECTUM	1
236	VASECTOMY	1
237	RHINOPLASTY	1
238	CLOSURE, MOHS PROCEDURE DEFECT	1
239	INSERTION, SPINAL CORD STIMULATOR, STAGE 2	1
240	REPLACE PULSE GENERATOR BATTERY SUBCUTANEOUS	1
241	Pacemaker Device & Lead Implant - Right Atrial & Right Ventricular	1
242	ENDOSCOPIC BALLOON SINUPLASTY ENTELLUS	1
243	RECONSTRUCTION, BREAST, BILATERAL, STAGE 2	1
244	PROSTATECTOMY, ROBOT-ASSISTED, LAPAROSCOPIC, SUPRAPUBIC APPROACH USING DA VINCI SI	1
245	MYOMECTOMY, UTERUS, ROBOT-ASSISTED, LAPAROSCOPIC, USING DA VINCI XI	1
246	EVISCERATION, OCULAR CONTENTS	1
247	OPEN REDUCTION INTERNAL FIXATION, FRACTURE, SCAPHOID BONE	1
248	PROSTATECTOMY, ROBOT-ASSISTED, USING DA VINCI XI, WITH PELVIC LYMPHADENECTOMY	1
249	PROSTATECTOMY, SIMPLE, ROBOT-ASSISTED, LAPAROSCOPIC, USING DA VINCI SI	1
250	SURGICAL PROCUREMENT, BONE MARROW	1
251	OOPHORECTOMY, LAPAROSCOPIC	1
252	HYSTERECTOMY, TOTAL, ROBOT-ASSISTED, LAPAROSCOPIC, WITH SALPINGO-OOPHORECTOMY AND LYMPH NODE DISSECTION FOR NEOPLASM STAGING	1
253	INCISION AND DRAINAGE, HEAD	1
254	REPLACEMENT, PULSE GENERATOR, SPINAL CORD STIMULATOR, DORSAL COLUMN	1
255	REMOVAL, PUBOVAGINAL SLING	1
256	RELEASE, TENDON, FOOT	1
257	EXCISION, MASS, ABDOMEN	1
258	REPAIR, ROTATOR CUFF, ARTHROSCOPIC, WITH SUBACROMIAL SPACE DECOMPRESSION, DISTAL CLAVICLE EXCISION, AND OPEN BICEP TENODESIS	1
259	HYSTERECTOMY, SUPRACERVICAL, ROBOT-ASSISTED, LAPAROSCOPIC, DA VINCI XI, WITH SALPINGECTOMY, SACROCOLPOPEXY, PARAVAGINAL AND POSTERIOR REPAIR	1
260	COMBINED DILATION AND CURETTAGE SUCTION, ABLATE ENDOMETRIUM NOVASURE	1
261	DACRYOCYSTORHINOSTOMY	1
262	RHYTIDECTOMY, NECK, COSMETIC	1
263	EXAM UNDER ANESTHESIA, TEETH, WITH TOOTH EXTRACTION AND RESTORATION	1
264	REPAIR, LIGAMENT, ANKLE	1
265	REMOVAL, CONTRACEPTIVE DEVICE, LAPAROSCOPIC	1
266	VAGINECTOMY, ROBOT-ASSISTED	1
267	INCISION AND DRAINAGE, ABSCESS, SCROTUM	1
268	TRANSFER, TENDON, PALMARIS LONGUS	1
269	ZZAPPLICATION, GRAFT, SKIN, FULL-THICKNESS	1
270	RELEASE, CARPAL TUNNEL, BILATERAL	1
271	HYSTERECTOMY, SUPRACERVICAL, ROBOT-ASSISTED, LAPAROSCOPIC, USING DA VINCI XI, WITH SACROCOLPOPEXY	1
272	FUSION, TALONAVICULAR JOINT	1
273	Ablation Focal Atrial Fibrillation	1
274	REVISION, RECONSTRUCTION, BREAST, BILATERAL	1
275	REPAIR, NERVE, UPPER EXTREMITY, USING OPERATING MICROSCOPE	1
276	SALPINGO-OOPHORECTOMY, BILATERAL, ROBOT-ASSISTED, USING DA VINCI XI	1
277	POLYPECTOMY, RECTUM	1
278	PROSTATECTOMY, ROBOT-ASSISTED, WITH PELVIC LYMPHADENECTOMY	1
279	BUNIONECTOMY AKIN BILATERAL	1
280	CONTROL OF HEMORRHAGE, POSTOPERATIVE, FOLLOWING TONSILLECTOMY OR ADENOIDECTOMY	1
281	DECOMPRESSION, SPINE, LUMBAR, POSTERIOR APPROACH, WITH FUSION, TWO LEVELS	1
282	URETHROPLASTY, STAGE 2	1
283	CRYOABLATION, NEOPLASM, KIDNEY, LAPAROSCOPIC	1
284	EXCISION, CHALAZION	1
285	REMOVAL, HARDWARE, CLAVICLE	1
286	MICROSURGERY, ENDOSCOPIC, ANAL APPROACH	1
287	TYMPANOPLASTY, USING LASER	1
288	HYSTERECTOMY, SUPRACERVICAL, LAPAROSCOPIC, SINGLE INCISION	1
289	EXPLORATION, NERVE, LOWER EXTREMITY, USING OPERATING MICROSCOPE	1
290	LAMINOPLASTY, SPINE, CERVICAL, 2 LEVELS, POSTERIOR APPROACH	1
291	REMOVAL, FOREIGN BODY, FOOT	1
292	ZZHYSTERECTOMY, TOTAL, LAPAROSCOPIC, WITH ROBOTIC ASSISTANCE IF INDICATED	1
293	FUSION, TARSOMETATARSAL JOINT	1
294	HERNIORRHAPHY, VENTRAL, ROBOT-ASSISTED, LAPAROSCOPIC, USING DA VINCI SI	1
295	ENHANCEMENT OPERATION, ENDOLYMPHATIC SAC, EXTENDED FACIAL RECESS APPROACH, WITH SIGMOID SINUS DECOMPRESSION AND COMPLETE MASTOIDECTOMY	1
296	RELEASE, CONTRACTURE, ANKLE	1
297	EXCISION, LESION, HEAD (MINOR ROOM)	1
298	RECESSION OR RESECTION, OR BOTH RECESSION AND RESECTION, MUSCLE, EXTRAOCULAR, USING ADJUSTABLE SUTURE	1
299	MYOMECTOMY, UTERUS, ROBOT-ASSISTED, LAPAROSCOPIC, USING DA VINCI SI	1
300	BUNIONECTOMY, WITH CHEVRON OSTEOTOMY	1
301	EXCISION, LESION, PERINEUM	1
302	INSERTION, PULSE GENERATOR, NEUROSTIMULATOR	1
303	CLOSED REDUCTION, FRACTURE, ANKLE	1
304	EXCISION, CYST, OVARY, ROBOT-ASSISTED, LAPAROSCOPIC, USING DA VINCI XI	1
305	UNROOFING, CYST, LIVER, LAPAROSCOPIC	1
306	EXCISION, NEOPLASM, WRIST	1
307	STAPEDECTOMY, USING DIODE LASER	1
308	RELEASE, TENDON, EXTENSOR	1
309	ARTHROSCOPIC RECONSTRUCTION ANTERIOR CRUCIATE LIGAMENT HAMSTRING ALLOGRAFT	1
310	TONSILLECTOMY AND ADENOIDECTOMY, WITH BILATERAL MYRINGOTOMY AND TYMPANOSTOMY TUBE INSERTION	1
311	RECONSTRUCTION, PINNA, WITH EAR LOBE REPOSITIONING	1
312	OSTEOTOMY, LE FORT I	1
313	Ablation Ventricular Tachycardia	1
314	CLOSED REDUCTION, WRIST	1
315	CANTHOPLASTY	1
316	INSERTION, TRANSOBTURATOR SLING, MALE	1
317	CLOSURE, FISTULA, RECTOVAGINAL	1
318	VAPORIZATION, PROSTATE, PHOTOSELECTIVE, USING THULIUM LASER	1
319	INCISION AND DRAINAGE, MANDIBLE	1
320	LIPOSUCTION, LOWER EXTREMITY, BILATERAL, COSMETIC	1
321	PELVISCOPY, ROBOT-ASSISTED, SINGLE INCISION	1
322	ZZ PACEMAKER	1
323	EXCISION, SYNOVIAL CYST, POPLITEAL SPACE	1
324	PROSTATECTOMY, SIMPLE, ROBOT-ASSISTED, LAPAROSCOPIC, USING DA VINCI XI	1
325	REMOVE CONTRACEPTIVE DEVICE UPPER EXTREMITY	1
326	INSERTION, CONTRACEPTIVE DEVICE, FALLOPIAN TUBE, HYSTEROSCOPIC	1
327	EXCISION, EXOSTOSIS, FINGER	1
328	RECONSTRUCTION, KNEE, ANTERIOR CRUCIATE LIGAMENT, ARTHROSCOPIC, USING BONE-PATELLAR TENDON-BONE ALLOGRAFT	1
329	CREATION, URETHROSTOMY, PERINEAL	1
330	COBLATION, SCLEROTHERAPY OF TONGUE	1
331	EXCISION, URACHAL CYST, LAPAROSCOPIC	1
332	SKIN FLAP PROCEDURE, ROTATIONAL	1
333	REVERSAL, FEMALE GENITAL MUTILATION	1
334	INSERTION, CATHETER, INTERCOSTAL, FOR DRAINAGE	1
335	DACRYOCYSTORHINOSTOMY, BILATERAL, ENDOSCOPIC	1
336	REPAIR, ENTROPION, EYE, BILATERAL	1
337	SPLENECTOMY, LAPAROSCOPIC	1
338	INSERTION, ICD	1
339	EXCISION, CECUM, LAPAROSCOPIC	1
340	HYSTERECTOMY, TOTAL, ROBOT-ASSISTED, LAPAROSCOPIC, USING DA VINCI XI, WITH BILATERAL SALPINGO-OOPHORECTOMY AND SENTINAL LYMPH NODE BIOPSIES, MINI LAPAROTOMY	1
341	MYRINGOTOMY	1
342	DACRYOCYSTORHINOSTOMY, BILATERAL	1
343	EVACUATION, ECTOPIC PREGNANCY, LAPAROSCOPIC	1
344	LAMINECTOMY, SPINE, THORACIC, 2 LEVELS	1
345	Pacemaker or Implantable Cardioverter Defibrillator Lead Relocation - Right Atrial or Right Ventricular	1
346	LASER DIODE STAPEDOTOMY	1
347	FUSION, SPINE, CERVICAL, 3 OR MORE LEVELS, ANTERIOR APPROACH	1
348	OSTEOTOMY, MANDIBULAR, SAGITTAL SPLIT	1
349	REPAIR, LACERATION, VAGINA	1
350	EXCISION, LESION, TOE	1
351	ZZINSERTION, MIDURETHRAL SLING, USING POLYPROPYLENE (SOLYX), USING SINGLE INCISION	1
352	REMOVAL, HARDWARE, SPINE, THORACOLUMBAR, POSTERIOR APPROACH	1
353	RECESSION, GASTROCNEMIUS, ENDOSCOPIC	1
354	MYOMECTOMY, LAPAROSCOPIC	1
355	ZZSTRIPPING, VARICOSE VEIN, USING MINIMALLY INVASIVE TRANSILLUMINATION POWERED PHLEBECTOMY TECHNIQUE	1
356	SCLERAL BUCKLING	1
357	MASTECTOMY, SUBCUTANEOUS, BILATERAL, MALE	1
358	ZZAUGMENTATION, BREAST (PKG - NON COVERED)	1
359	EXCISION, EXCESS SKIN, SUBCUTANEOUS TISSUE, AND FAT, CIRCUMFERENTIAL, INCLUDING BACK, ABDOMEN, BOTH BUTTOCKS, AND BOTH LATERAL THIGHS	1
360	ZZREPAIR, LABRUM, HIP, ARTHROSCOPIC	1
361	RADIOFREQUENCY ABLATION, NASAL TURBINATE	1
362	DECOMPRESSION, ENDOLYMPHATIC SAC, WITH ENHANCEMENT	1
363	RECONSTRUCTION, BREAST	1
364	BLEPHAROPLASTY, WITH BROW LIFT	1
365	INSERT DILATORS, CERVICAL	1
366	EXCISION, CYST, MANDIBLE	1
367	HYSTERECTOMY, SUPRACERVICAL, ROBOT-ASSISTED, LAPAROSCOPIC	1
368	REPAIR, LOWER EYELID, COSMETIC, WITH PTOSIS REPAIR	1
369	DISCECTOMY, SPINE, CERVICAL, 1-2 LEVELS, POSTERIOR APPROACH	1
370	EXTRACTION, SPERM, TESTICLE, USING OPERATING MICROSCOPE	1
371	MEATOPLASTY, URETHRA	1
372	INSERTION, ELECTRODE LEADS AND PULSE GENERATOR, SPINAL CORD STIMULATOR	1
373	BLEPHAROPLASTY (MINOR ROOM)	1
374	DILATION, EUSTACHIAN TUBE	1
375	EXCISION, LESION, HAND	1
376	LAPAROTOMY	1
377	REANASTOMOSIS, FALLOPIAN TUBE	1
378	HYSTERECTOMY, TOTAL, ROBOT-ASSISTED, USING DA VINCI XI, WITH SALPINGECTOMY	1
379	LIPOSUCTION, WITH FAT TRANSFER	1
380	INSERTION, PENILE PROSTHESIS, SEMIRIGID	1
381	REMOVAL, FOREIGN BODY, DEEP, THIGH REGION OR KNEE	1
382	INJECTION, SPINE, LUMBAR, EPIDURAL	1
383	TRANSPLANT, MENISCUS, KNEE, ARTHROSCOPIC	1
384	EXCISION, BRANCHIAL CLEFT CYST	1
385	OSTEOTOMY, FEMUR, DISTAL	1
386	EXCISION, TOENAIL	1
387	INSERTION, PROSTHESIS, TESTICLE	1
388	ZZ LASER LEAD	1
389	BUNIONECTOMY, GREAT TOE, BILATERAL, SILVER	1
390	SACROCOLPOPEXY, ROBOT-ASSISTED, LAPAROSCOPIC, USING DA VINCI XI	1
391	RECONSTRUCTION, FOOT, FOR PES PLANUS	1
392	RESECTION, VAGINAL SEPTUM	1
393	REPLACE PULSE GENERATOR SUBCUTANEOUS BILATERAL	1
394	FUSION, SPINE, CERVICAL, 3 OR MORE LEVELS, ANTERIOR APPROACH, USING BONE ALLOGRAFT	1
395	TONSILLECTOMY AND ADENOIDECTOMY, USING MICRODEBRIDER	1
396	DECOMPRESSION, ORBIT, NASAL APPROACH	1
397	REMOVAL, NEUROSTIMULATOR, BLADDER	1
398	CHOLECYSTECTOMY, ROBOT-ASSISTED, LAPAROSCOPIC, WITH CHOLANGIOGRAM	1
399	REVISION, PENILE IMPLANT	1
400	ZZARTHROPLASTY, KNEE, UNICOMPARTMENTAL, MINIMALLY INVASIVE	1
401	DISSECTION, NECK, RADICAL	1
402	EXCISION, CONDYLOMA, RECTUM	1
403	LIPOSUCTION, TORSO	1
404	NEPHRECTOMY, PARTIAL, ROBOT-ASSISTED, LAPAROSCOPIC, USING DA VINCI XI	1
405	OPEN REDUCTION, FRACTURE, ZYGOMATIC	1
406	ZZ LEAD REPLACEMENT DUAL	1
407	REPAIR, TENDON, ELBOW	1
408	EXAM UNDER ANESTHESIA, RECTUM, WITH FISTULECTOMY	1
409	EXCISION, CYST, OVARY, ROBOT-ASSISTED, LAPAROSCOPIC	1
410	VAPORIZATION, NEOPLASM, BLADDER, PHOTOSELECTIVE, USING THULIUM LASER	1
411	EXAM UNDER ANESTHESIA, GYNECOLOGIC, WITH INSERTION OF ENDOMETRIAL BRACHYTHERAPY IMPLANTS USING ROTTE Y-TANDEM APPLICATOR WITH ULTRASOUND GUIDANCE	1
412	REMOVAL, FOREIGN BODY, HAND	1
413	EXCISION, MASS, VULVA	1
414	EXCISION, CYST, SUBMANDIBULAR REGION	1
415	ULTRASOUND, RECTAL APPROACH	1
416	LIPOSUCTION	1
417	PROBING, LACRIMAL DUCT, BILATERAL	1
418	FULGURATION, CONDYLOMA, PENIS, USING CO2 LASER	1
419	REPAIR PTOSIS WITH SLING	1
420	MAXILLARY ANTROSTOMY, ENDOSCOPIC	1
421	IRRIGATION AND DEBRIDEMENT, BUTTOCK	1
422	ZZRHYTIDECTOMY, FOREHEAD (NON COVERED)	1
423	RELEASE, TENDON, TOE	1
424	EXCISION, GANGLION CYST, HAND	1
425	COMBINED BLEPHAROPLASTY, BROW LIFT BILATERAL	1
426	SEX REASSIGNMENT SURGERY, FEMALE TO MALE	1
427	REMOVAL, VAGUS NERVE-BLOCKING DEVICE, LAPAROSCOPIC	1
428	FUSION, CAPITATE, HAMATE, TRIQUETRUM, AND LUNATE BONES	1
429	REPAIR, TENDON, FOOT	1
430	OPEN REDUCTION INTERNAL FIXATION, FRACTURE, TIBIA, PLATEAU	1
431	MASTOPEXY	1
432	REMOVAL, CALCULUS, BLADDER, CYSTOSCOPIC	1
433	ORBITOTOMY OR ORBITAL DECOMPRESSION	1
434	ZZ ICD UPGRADE TO BIVENT	1
435	EXCISION, LESION, UPPER EXTREMITY (MINOR ROOM)	1
436	HERNIORRHAPHY, UMBILICAL, ROBOT-ASSISTED, LAPAROSCOPIC, USING DA VINCI SI	1
437	RELEASE, ILIOTIBIAL BAND, AT KNEE	1
438	IRRIGATION AND DEBRIDEMENT, CHEST	1
439	ABLATION PVI	1
440	CLOSED REDUCTION, FRACTURE, HAND, WITH PERCUTANEOUS PINNING	1
441	MASTOPEXY, COSMETIC	1
442	ALVEOLOPLASTY	1
443	RECONSTRUCTION, TENDON, EXTENSOR, FINGER, AT MCP JOINT LEVEL	1
444	REDUCTION, INFERIOR NASAL TURBINATE	1
445	CREATION, URETEROSTOMY	1
446	COMBINED DILATION AND CURETTAGE, ABLATE ENDOMETRIUM MINERVA	1
447	INCISION AND DRAINAGE, FINGER	1
448	BLEPHAROPLASTY, UPPER EYELID, COSMETIC	1
449	HERNIORRHAPHY, PARASTOMAL, ROBOT-ASSISTED, LAPAROSCOPIC, USING DA VINCI XI	1
450	DECOMPRESSION, INTERSPINOUS PROCESS, LUMBAR, 1 LEVEL, USING X-STOP SPACER	1
451	REVISION, IMPLANT, COCHLEAR	1
452	BIOPSY, MUSCLE, FOR MALIGNANT HYPERTHERMIA	1
453	INSERTION, DENTAL PROSTHESIS	1
454	FUSION TRANSFORAMINAL LUMBAR INTERBODY, 1 LEVEL, POSTERIOR APPROACH	1
455	FUSION, SPINE, INTERBODY, MINIMALLY INVASIVE, 1 LEVEL, LATERAL APPROACH	1
456	MASTECTOMY, BILATERAL, WITH FREE NIPPLE GRAFTS	1
457	REPAIR, TORSION, TESTICLE	1
458	MYOTOMY, CRICOPHARYNGEAL	1
459	VULVECTOMY, RADICAL, WITH INGUINAL DISSECTION	1
460	SURGICAL PROCUREMENT, BONE GRAFT, ILIAC CREST, USING CORING TECH, W ILIAC CREST BONE MARROW PROCUREMENT FOR INJ W DEMINERAL BONE MATRIX	1
461	REPAIR, HAND, USING MICROVASCULAR TECHNIQUE	1
462	ZZINSERTION, PENILE PROSTHESIS	1
463	SALPINGO-OOPHORECTOMY, BILATERAL	1
464	EXAM UNDER ANESTHESIA, EYE	1
465	CLOSED REDUCTION, FRACTURE, WRIST, WITH PINNING	1
466	GLOSSECTOMY	1
467	COMBINED DILATION AND CURETTAGE SUCTION, ABLATE ENDOMETRIUM THERMACHOICE	1
468	EXCISION, LESION, VAGINA	1
469	HYSTERECTOMY, SUPRACERVICAL, ROBOT-ASSISTED, LAPAROSCOPIC, DA VINCI SI, WITH SALPINGECTOMY, SACROCOLPOPEXY, PARAVAGINAL AND POSTERIOR REPAIR	1
470	EXCISION, EXOSTOSIS, FOOT	1
471	REPAIR, TENDON, HAMSTRING	1
472	ARTHROPLASTY, TEMPOROMANDIBULAR JOINT, BILATERAL	1
473	FUNDOPLICATION, NISSEN, LAPAROSCOPIC	1
474	Implantable Cardioverter Defibrillator Generator Replacement - Single	1
475	RESURFACING ARTHROPLASTY, KNEE, USING CUSTOM CONTOURED IMPLANT	1
476	RECESSION, UPPER EYELID	1
477	EXCISION, LESION, BREAST	1
478	FUSION, SPINE, INTERBODY, LATERAL APPROACH	1
479	INSERTION, CARDIAC PACEMAKER	1
480	PROCEDURE PLACEHOLDER GYN	1
481	INSERTION, NEUROSTIMULATOR, BLADDER, STAGE 2	1
482	OPEN REDUCTION INTERNAL FIXATION, FRACTURE, NOSE	1
483	REPAIR, LIGAMENT, WRIST	1
484	TRACHELECTOMY, LAPAROSCOPIC	1
485	CREATION, ADVANCEMENT FLAP, ENDOANAL	1
486	DRAINAGE, LYMPHOCELE, LAPAROSCOPIC	1
487	NEPHRECTOMY, PARTIAL, ROBOT-ASSISTED, LAPAROSCOPIC	1
488	EXCISION, NEOPLASM, EYELID	1
489	RECONSTRUCTION, BREAST, USING LATISSIMUS DORSI MYOCUTANEOUS FLAP	1
490	EXCISION, BONE, UPPER EXTREMITY	1
491	HERNIORRHAPHY, INGUINAL, BILATERAL, ROBOT-ASSISTED, LAPAROSCOPIC, USING DA VINCI XI	1
492	EXPLORATION, DEBRIDEMENT TENDON, PERONEAL	1
493	TRACHELECTOMY, SIMPLE, VAGINAL APPROACH	1
494	LYSIS, ADHESIONS, LABIA	1
495	REMOVAL, HORMONE IMPLANT	1
496	Phrenic Nerve Stimulator Device & Lead Implant	1
497	INSERTION, RADIOACTIVE PLAQUE, EYE	1
498	REPAIR, CONGENITAL DEFORMITY, HAND, BILATERAL	1
499	REVISION, ARTHROPLASTY, SHOULDER, TOTAL, REVERSE	1
500	BIOPSY, ANUS	1
501	DILATION AND CURETTAGE, UTERUS, WITH BALLOON ENDOMETRIAL THERMAL ABLATION	1
502	GENIOPLASTY	1
503	INCISION AND DRAINAGE, BUTTOCK	1
504	BUNIONECTOMY SILVER	1
505	DILATION, ESOPHAGUS	1
506	VESTIBULOPLASTY, WITH SKIN GRAFT APPLICATION	1
507	REMOVAL, INTRATHECAL PUMP	1
508	AUGMENTATION, BREAST	1
509	ARTHROPLASTY, WRIST	1
510	NEPHRECTOMY, PARTIAL, ROBOT-ASSISTED, LAPAROSCOPIC, USING DA VINCI SI	1
511	ZZCOLPORRHAPHY, COMBINED ANTEROPOSTERIOR, USING POLYPROPYLENE MESH (UPHOLD), FOR PELVIC FLOOR PROLAPSE	1
512	REMOVAL, FOREIGN BODY, SUBCUTANEOUS	1
513	COMPOSITE RESECTION, HEAD AND NECK REGION	1
514	HERNIORRHAPHY, INCISIONAL, ROBOT-ASSISTED	1
515	RELEASE, TENDON, ELBOW	1
516	INSERTION, STENT, BLOOD VESSEL, ILIAC, ENDOVASCULAR	1
517	REMOVAL, VAGUS NERVE STIMULATOR	1
518	EXAM UNDER ANESTHESIA, WITH BOTULINUM TOXIN INJECTION	1
519	PROSTATECTOMY, RETROPUBIC, RADICAL, ROBOT-ASSISTED, LAPAROSCOPIC, USING DA VINCI XI, WITH PELVIC LYMPHADENECTOMY	1
520	ORBITOTOMY, FOR NEOPLASM EXCISION OF EYE	1
521	TRANSFER, TENDON, PERONEUS LONGUS, TIBIALIS ANTERIOR, TIBIALIS POSTERIOR WITH GASTROCNEMIUS-SOLEUS LENGTHING	1
522	LIGATION, FALLOPIAN TUBE, POSTPARTUM	1
523	GASTRIC BANDING, ADJUSTABLE, LAPAROSCOPIC	1
524	PROCEDURE PLACEHOLDER ENT	1
525	PROBING, LACRIMAL DUCT, WITH STENT INSERTION	1
526	REPAIR, DEFECT, PARAVAGINAL, WITH POSTERIOR REPAIR, ROBOT-ASSISTED, LAPAROSCOPIC, USING DA VINCI XI	1
527	RHYTIDECTOMY, FACE, COSMETIC	1
528	CHEMODENERVATION INTERNAL ANAL SPHINCTER	1
529	MAXILLARY ANTROSTOMY, ENDOSCOPIC, USING OPTICAL TRACKING SYSTEM	1
530	EXCISION, CYST, SUBMANDIBULAR GLAND	1
531	EXPLORATION, TENDON, PERONEAL	1
532	REPAIR, TENDON, EXTENSOR FINGER	1
533	FORAMINOTOMY, SPINE, CERVICAL, 1 LEVEL, POSTERIOR APPROACH	1
534	ZZEXCISION, FINGERNAIL OR TOENAIL, WITH MATRIXECTOMY	1
535	VASOGRAM	1
536	PACEMAKER GENERATOR CHANGE	1
537	ZZURETHROPEXY, USING FASCIAL SLING	1
538	INCISION AND DRAINAGE, BACK	1
539	CYCLOPHOTOCOAGULATION TRANSSCLERAL WITH MICROPULSE LASER	1
540	REPAIR, VAGINAL CUFF	1
541	STRIP VEIN BILATERAL	1
542	ZZCREATION, URETHRAL SLING, MALE	1
543	REPLACEMENT, PORT OF GASTRIC RESTRICTIVE DEVICE	1
544	HERNIORRHAPHY, INGUINAL, BILATERAL, ROBOT-ASSISTED, LAPAROSCOPIC, USING DA VINCI SI	1
545	RECONSTRUCTION, ORBIT, USING GRAFT FROM HARD PALATE	1
546	REMOVAL, BONE ANCHORED HEARING AID	1
547	HYSTERECTOMY, SUPRACERVICAL, ROBOT-ASSISTED, LAPAROSCOPIC, WITH SACROCOLPOPEXY, USING DA VINCI XI	1
548	EP LASER LEAD EXTRACTION - LEVEL 1	1
549	REMOVAL, URETHRAL SLING, TRANSOBTURATOR APPROACH	1
550	DECOMPRESSION, SPINE, LUMBAR, POSTERIOR APPROACH, WITH FUSION, ONE LEVEL	1
551	CREATION, NEPHROSTOMY, PERCUTANEOUS	1
552	EXCISION, LESION, BENIGN, TORSO OR EXTREMITY, 4.0 CM OR GREATER IN DIAMETER	1
553	STAPEDECTOMY	1
554	OPEN REDUCTION INTERNAL FIXATION, FRACTURE, HUMERUS	1
555	REMOVAL, FOREIGN BODY, TOE	1
556	CYSTOTOMY, BLADDER, WITH CALCULUS REMOVAL	1
557	LYSIS, ADHESIONS, ROBOT-ASSISTED, LAPAROSCOPIC, USING DA VINCI XI	1
558	ZZREPAIR, FRACTURE NONUNION, UPPER EXTREMITY, USING BONE GRAFT	1
559	RECONSTRUCTION, BREAST, STAGE 2	1
560	EXCISION, ZENKER'S DIVERTICULUM	1
561	ZZ LEAD EXTRACTION LEVEL-1	1
562	OPEN REDUCTION INTERNAL FIXATION, FRACTURE, FEMUR, USING INTRAMEDULLARY ROD AND FRACTURE TABLE	1
563	ARTHROPLASTY, KNEE, BILATERAL, TOTAL	1
564	TARSORRHAPHY	1
565	OSSICULOPLASTY	1
566	BROW LIFT, ENDOSCOPIC	1
567	INSERTION, SHUNT, VENTRICULOPERITONEAL, USING OPTICAL TRACKING SYSTEM	1
568	DISCECTOMY, SPINE, LUMBAR, 2 LEVELS	1
569	HYSTERECTOMY, TOTAL, ROBOT-ASSISTED, WITH SACROCOLPOPEXY	1
570	PACEMAKER INSERT	1
571	BURSECTOMY, TROCHANTERIC	1
572	ZZFASCIOTOMY	1
573	PROCEDURE, CERVIX, USING CO2 LASER	1
574	OSTEOTOMY, MAXILLA, USING OPTICAL TRACKING SYSTEM	1
575	EXCISION, EXCESS SKIN, SUBCUTANEOUS TISSUE, AND FAT, UPPER EXTREMITY, BILATERAL	1
576	REVISION, URETEROILEAL CONDUIT	1
577	REPAIR, TENDON, FOREARM	1
578	APPLICATION, BONE GRAFT, FINGER	1
579	CLOSURE, FISTULA, ORONASAL	1
580	SALPINGECTOMY, ROBOT-ASSISTED, USING DA VINCI XI	1
581	OPEN REDUCTION INTERNAL FIXATION, FRACTURE, TIBIAL PLATEAU	1
582	RECONSTRUCTION, TENDON, EXTENSOR, AT PIP JOINT	1
583	REVISION OF PROCEDURE INVOLVING INTRATHECAL CATHETER	1
584	RHINOPLASTY, COSMETIC	1
585	REPAIR, LACRIMAL PUNCTUM	1
586	BRACHIOPLASTY, WITH LIPOSUCTION	1
587	ZZREVISION, AMPUTATION SCAR, LOWER EXTREMITY, ABOVE KNEE	1
588	ZZ PPM UPGRADE TO BIVENT	1
589	TYMPANOMASTOIDECTOMY, USING CO2 LASER	1
590	EXAM UNDER ANESTHESIA, GYNECOLOGIC	1
591	FUSION, SPINE, CERVICAL, 1 LEVEL, ANTERIOR APPROACH, USING BONE ALLOGRAFT	1
592	ZZEXCISION, CYST, OVARY, LAPAROSCOPIC, WITH ROBOTIC ASSISTANCE IF INDICATED	1
593	INCISION AND DRAINAGE, ABSCESS, PELVIS	1
594	OOPHORECTOMY, ROBOT-ASSISTED, USING DA VINCI XI	1
595	LARYNGOPLASTY	1
596	ORCHIOPEXY	1
597	REPAIR, RUPTURE, GLOBE	1
598	EXCISION, MORTON'S NEUROMA, FOOT, BILATERAL	1
599	ZZLAMINECTOMY, SPINE, LUMBAR, MINIMALLY INVASIVE, 1 LEVEL, USING OPTICAL TRACKING SYSTEM	1
600	MASTOPEXY, BILATERAL, COSMETIC	1
601	NEEDLE BIOPSY, PROSTATE	1
602	EXCISION, LESION, EYEBROW	1
603	EXCISION OR OPEN BIOPSY, DEEP LYMPH NODE, CERVICAL	1
604	REPAIR OR RECONSTRUCTION, LIGAMENT, LATERAL COLLATERAL, KNEE, ARTHROSCOPIC	1
605	NEEDLE BIOPSY, LIVER, PERCUTANEOUS	1
606	UVULECTOMY	1
607	INCISION AND DRAINAGE, BONE, UPPER EXTREMITY	1
608	ARTHROPLASTY, TEMPOROMANDIBULAR JOINT	1
609	EXTRACTION, TOOTH, COSMETIC	1
610	REPAIR, LACERATION, EYELID	1
611	LUMPECTOMY, BREAST, LOCALIZED USING RADIOFREQUENCY IDENTIFICATION	1
612	REVISION, GASTRIC RESTRICTIVE PROCEDURE, LAPAROSCOPIC	1
613	ARTHROTOMY, TEMPOROMANDIBULAR JOINT	1
614	HYSTERECTOMY, TOTAL, ROBOT-ASSISTED, LAPAROSCOPIC, USING DA VINCI SI, WITH BILATERAL SALPINGO-OOPHORECTOMY AND SENTINEL LYMPH NODE BIOPSY	1
615	Loop Recorder Removal	1
616	OSTEOTOMY, PELVIS	1
617	OSTEOTOMY, CALCANEUS, DWYER	1
618	TENODESIS, DIP JOINT, HAND	1
619	ZZEXCISION, PLANTAR WART	1
620	EXCISION, SYMBLEPHARON, WITH REPAIR USING GRAFT IF INDICATED	1
621	EXCISE LESION / MASS BUTTOCK(S)	1
622	OTOPLASTY, BILATERAL	1
623	DISCECTOMY, SPINE, CERVICAL, 1 LEVEL, POSTERIOR APPROACH	1
624	LIPOSUCTION, UPPER EXTREMITY, BILATERAL, COSMETIC	1
625	COMBINED IRRIGATION AND DEBRIDEMENT SOFT TISSUE UPPER EXTREMITY	1
626	HYSTERECTOMY, RADICAL, ROBOT-ASSISTED, USING DA VINCI XI, WITH SALPINGO-OOPHORECTOMY	1
627	REPAIR, TENDON, FLEXOR FINGER	1
628	FUSION, JOINT, KNEE	1
629	STAPEDECTOMY, USING KTP LASER	1
630	INJECTION, STEROID, BURSA, TROCHANTERIC	1
631	TRANSFER, TENDON FOREARM, WRIST, HAND	1
632	REIMPLANTATION, URETER, ROBOT-ASSISTED, LAPAROSCOPIC	1
633	KERATOPLASTY, DEEP ANTERIOR LAMELLAR	1
634	INJECTION, STEROID, EPIDURAL	1
635	ARTHROPLASTY, PATELLOFEMORAL, BILATERAL	1
636	ZZCOLPORRHAPHY	1
637	EXCISION, RIB, FIRST	1
638	BIOPSY, CORNEA	1
639	RECESSION, UPPER EYELID, BILATERAL	1
640	OPEN REDUCTION INTERNAL FIXATION, FRACTURE, FEMUR, USING INTRAMEDULLARY ROD	1
641	ZZREPAIR, CYSTOCELE	1
642	INSERTION, ARTIFICIAL URINARY SPHINCTER, ROBOT-ASSISTED, LAPAROSCOPIC	1
643	EXPLORATION, TESTICLE	1
644	OTOPLASTY	1
645	REVISION, PROCEDURE INVOLVING ORBITAL IMPLANT	1
646	ZZEXCISION, SESAMOID BONE	1
647	ZZAPPENDECTOMY, LAPAROSCOPIC, WITH EXCISION OF CECUM	1
648	CRANIOTOMY, TRANSLABYRINTHINE APPROACH, FOR ACOUSTIC NEUROMA EXCISION	1
649	CORE DECOMPRESSION, SHOULDER	1
650	REMOVE ECTROPION BILATERAL	1
651	REMOVAL, CATHETER, WITH PORT	1
652	REPAIR, RECTOCELE, USING POLYPROPYLENE MESH (GYNEMESH), WITH UTEROSACRAL COLPOPEXY AND TRANSVAGINAL TAPE INSERT	1
653	ASPIRATION, BONE MARROW	1
654	TRANSFER, FAT TISSUE, COSMETIC	1
655	REMOVAL, BACLOFEN PUMP	1
656	CORRECTION, CHORDEE	1
657	CLOSED REDUCTION, HIP, WITH PERCUTANEOUS PINNING	1
658	PROCEDURE, SECOND LOOK, AFTER TYMPANOPLASTY WITH MASTOIDECTOMY	1
659	VITRECTOMY, PARS PLANA APPROACH, USING 23-GAUGE INSTRUMENTS, WITH SCLERAL BUCKLING OR RETINAL REATTACHMENT	1
660	REPOSITION, CATHETER, DIALYSIS, PERITONEAL, LAPAROSCOPIC	1
661	ARTHROTOMY, ANKLE, WITH FRESH OSTEOCHONDRAL ALLOGRAFT INSERTION	1
662	INSERT SEED MARKER / MATRIX	1
663	ZZ LEAD REPLACEMENT SINGLE	1
664	RHINOSEPTOPLASTY, COSMETIC	1
665	MICRODISCECTOMY, SPINE, LUMBAR, 3 OR MORE LEVELS, POSTERIOR APPROACH	1
666	NEURORRHAPHY, WITH NERVE GRAFT, VEIN GRAFT, OR CONDUIT PROCEDURE	1
667	IMPLANT BAHA STAGE TWO	1
668	FUSION, SPINE, THORACIC, 1 LEVEL, POSTERIOR APPROACH, USING OPTICAL TRACKING SYSTEM	1
669	PALATOPLASTY	1
670	ABLATION, NEOPLASM, LIVER	1
671	EXCISION, LESION, BENIGN, TORSO OR EXTREMITY, 0.6 CM TO 1.0 CM IN DIAMETER	1
672	ARTHROPLASTY, TEMPORAL MANDIBULAR JOINT	1
673	OPTICAL TRACKING SYSTEM TYMPANOMASTOIDECTOMY	1
674	FORAMINOTOMY, SPINE, CERVICAL, 3 OR MORE LEVELS, POSTERIOR APPROACH	1
675	OSTEOTOMY, CALCANEUS, EVANS	1
676	Pacemaker Pocket Revision	1
677	LIPOSUCTION, COSMETIC	1
678	ZZARTHROPLASTY, KNEE, TOTAL, USING COMPUTER-ASSISTED NAVIGATION	1
679	LAMINECTOMY, SPINE, CERVICAL, 2 LEVELS, USING OPTICAL TRACKING SYSTEM	1
680	EXCISE EXOSTOSIS SKULL	1
681	EXAM UNDER ANESTHESIA, ANORECTAL, WITH ANAL CONDYLOMA EXCISION	1
682	BIOPSY, BREAST, BILATERAL	1
683	LYMPHADENECTOMY, FEMORAL	1
684	RECONSTRUCTION, BREAST, WITH IMPLANT INSERTION, TRANSGENDER	1
685	REVISION, CIRCUMCISION, MALE	1
686	CONE BIOPSY, CERVIX, USING LASER	1
687	SURGICAL PROCUREMENT, FLAP, PEDICLE, EXTREMITY	1
688	LAMINECTOMY, SPINE, CERVICAL, 1 LEVEL, USING OPTICAL TRACKING SYSTEM	1
689	DILATION, CERVIX, WITH ENDOMETRIAL ABLATION	1
690	ZZREMOVAL, FOREIGN BODY, TORSO	1
691	ZZOSTEOTOMY, RADIUS OR ULNA	1
692	INCISION AND DRAINAGE, ABSCESS, WITH FLAP CLOSURE OF PRESSURE ULCER	1
693	TARSAL STRIP PROCEDURE	1
694	REMOVAL, TOTAL ARTHROPLASTY HARDWARE, HIP	1
695	TAKE-DOWN, FUNDOPLICATION, NISSEN, LAPAROSCOPIC	1
696	ZZBLEPHAROPLASTY (PKG - NON COVERED)	1
697	CLOSURE, FISTULA, GASTROCUTANEOUS	1
698	REMOVAL, PENILE PROSTHESIS, MALLEABLE	1
699	INSERTION, IMPLANT, COCHLEAR, BILATERAL, WITH INTEROPERATIVE MONITORING OF FACIAL NERVES	1
700	ZZEXCISION, CARPAL BONE	1
701	MYRINGOTOMY, USING DIODE LASER	1
702	EXCISION, MASS, ORBIT	1
703	ZZEXCISION, LESION, LOWER EXTREMITY, WITH FROZEN SECTION EXAMINATION (MINOR ROOM)	1
704	ZZEXCISION, LESION, HEAD, WITH FROZEN SECTION EXAMINATION (MINOR ROOM)	1
705	IRRIGATION AND DEBRIDEMENT, LOWER EXTREMITY, WITH FOREIGN BODY REMOVAL	1
706	ANGIOGRAM, FLUORESCENCE, INTRAOPERATIVE	1
707	BIOPSY, BONE, WRIST	1
708	REPAIR, ARTERY, SUBCLAVIAN, ENDOVASCULAR	1
709	ARTHROPLASTY, KNEE, TOTAL, MINIMALLY INVASIVE	1
710	HYSTERECTOMY, ABDOMINAL	1
711	LIGATE VEIN BILATERAL	1
712	INTRAMEDULLARY NAILING,RETROGRADE,FOR TIBIOTALOCALCANEAL FUSION	1
713	ZZLAMINECTOMY OR DECOMPRESSIVE LAMINECTOMY, SPINE, THORACIC, 3 OR MORE LEVELS	1
714	ZZTENDON RECONSTRUCTION, POSTERIOR TIBIAL, WITH ACCESSORY NAVICULAR BONE EXCISION	1
715	RECONSTRUCTION, OSSICULAR CHAIN	1
716	DILATION, RECTUM	1
717	EXAM UNDER ANESTHESIA, GYNECOLOGIC, WITH INSERTION OF SMIT SLEEVE, UTERINE RING, AND TANDEM, WITH ULTRASOUND GUIDANCE	1
718	ULTRASOUND, WITH ANESTHESIA	1
719	RESECTION, RECTUM AND SIGMOID COLON, PERINEAL APPROACH	1
720	ZZINSERTION, PENILE PROSTHESIS, INFRAPUBIC APPROACH	1
721	APPLICATION, BONE GRAFT, VASCULARIZED, TO SCAPHOID BONE	1
722	REMOVAL, FOREIGN BODY, LOWER EXTREMITY	1
723	EXCISION, NEOPLASM, HUMERUS, PROXIMAL, RADICAL, USING ALLOGRAFT	1
724	INJECT NERVE BLOCK ILIOINGUINAL	1
725	REPAIR, NERVE, ORAL APPROACH	1
726	FASCIOTOMY, UPPER EXTREMITY	1
727	FUSION, JOINT, HINDFOOT, TRIPLE	1
728	EXCISE LESION / MASS PERINEAL	1
729	TONSILLECTOMY, WITH MYRINGOTOMY AND TYMPANOSTOMY TUBE INSERTION	1
730	SALPINGOTOMY, LAPAROSCOPIC	1
731	VIDEO-ASSISTED THORACOSCOPIC SURGERY (VATS)	1
732	RECONSTRUCTION, OSSICULAR CHAIN, USING DIODE LASER	1
733	SINUS SURGERY, ENDOSCOPIC, WITH SCLEROTHERAPY	1
734	ZZINSERTION, PROSTHESIS, COCHLEAR	1
735	CREATION, BYPASS, VASCULAR, FEMORAL TO TIBIAL	1
736	ZZREPAIR, HAMSTRING, PROXIMAL	1
737	ZZHYSTERECTOMY, SUPRACERVICAL, LAPAROSCOPIC, WITH SALPINGECTOMY	1
738	FUSION TRANSFORAMINAL LUMBAR INTERBODY, 1 LEVEL, POSTERIOR APPROACH, USING OPTICAL TRACKING SYSTEM SURGICAL IMAGING GUIDANCE	1
739	EXCISE TUMOR GLOMUS EAR MIDDLE	1
740	REPLACEMENT, COCHLEAR IMPLANT MAGNET	1
741	ENDOSCOPIC RETROGRADE CHOLANGIOPANCREATOGRAPHY, COMPLEX	1
742	INSERTION, STENT, URETER, PREOPERATIVE	1
743	REMOVAL, GASTRIC RESTRICTIVE DEVICE	1
744	HERNIORRHAPHY, EPIGASTRIC, LAPAROSCOPIC	1
745	ZZDECOMPRESSION, NERVE, LOWER EXTREMITY	1
746	REPAIR, TENDON, ANKLE, ARTHROSCOPIC	1
747	OMENTECTOMY	1
748	REPLACEMENT, CONTRACEPTIVE INTRAUTERINE DEVICE	1
749	EXCISION, CYST, OVARY, OPEN	1
750	EXCISE LESION / MASS BACK	1
751	AMNIOCENTESIS	1
752	CLOSURE, FISTULA, URETHROCUTANEOUS	1
753	CLOSURE, FISTULA, PARANASAL SINUS	1
754	ORCHIECTOMY, LAPAROSCOPIC	1
755	ZZREVISION, SCAR	1
756	CLOSURE, FISTULA, GASTROCUTANEOUS, LAPAROSCOPIC	1
757	HYSTERECTOMY, VAGINAL, ROBOT-ASSISTED	1
758	SURGICAL EXPOSURE, LAPAROSCOPIC, WITH WOUND CLOSURE, FOR ENDOSCOPIC RETROGRADE CHOLANGIO-PANCREATOGRAPHY, BY GENERAL SURGERY	1
759	Implantable Cardioverter Defibrillator Generator Replacement - Biventricular	1
760	REVISION, TOTAL ARTHROPLASTY, HIP, ANTERIOR APPROACH	1
761	HYSTERECTOMY, TOTAL, ABDOMINAL, WITH SALPINGECTOMY	1
762	Loop Recorder Implant	1
763	DESCEMET'S STRIPPING ENDOTHELIAL KERATOPLASTY (DSEK)	1
764	MYRINGOTOMY, WITH TYMPANOSTOMY TUBE REMOVAL	1
765	EXAM UNDER ANESTHESIA, NOSE	1
766	REMOVAL, HARDWARE, HEAD	1
767	ZZFASCIOTOMY, PALM	1
768	LASER KTP NASAL CAVITY	1
769	EXCISION, DIVERTICULUM, BLADDER, ROBOT-ASSISTED, LAPAROSCOPIC, USING DA VINCI SI	1
770	LIGATION, GRAFT, ARTERIOVENOUS, UPPER EXTREMITY	1
771	COMBINED BUNIONECTOMY CHEVRON AND AKIN BILATERAL	1
772	CONTROL OF EPISTAXIS	1
773	FLAP PROCEDURE, CONJUNCTIVA, GUNDERSON	1
774	ZZ PACEMAKER INSERT BIVENT	1
775	REMOVAL, NEUROSTIMULATOR, SPINAL	1
776	EXCISION, EXOSTOSIS, FEMUR	1
777	EXTERNAL FIXATION, LOWER EXTREMITY	1
778	OOPHORECTOMY, OPEN	1
779	PROCEDURE PLACEHOLDER EYE	1
780	HYSTERECTOMY, TOTAL, ABDOMINAL, WITH SALPINGO-OOPHORECTOMY	1
781	ZZRECONSTRUCTION, LIGAMENT, KNEE	1
782	REVISION, PUBOVAGINAL SLING	1
783	ZZEXCISION, FINGERNAIL OR TOENAIL, WITH CHEMICAL DESTRUCTION OF MATRIX	1
784	REPAIR, DEFECT, PARAVAGINAL, WITH POSTERIOR REPAIR, ROBOT-ASSISTED, LAPAROSCOPIC, USING DA VINCI SI	1
785	SALPINGO-OOPHORECTOMY, ROBOT-ASSISTED, LAPAROSCOPIC, SINGLE INCISION	1
786	WEDGE RESECTION, LUNG, THORACOSCOPIC	1
787	CHOLECYSTECTOMY, LAPAROSCOPIC, SINGLE INCISION, WITHOUT CHOLANGIOGRAM	1
788	BUNIONECTOMY, KELLER	1
789	CRANIECTOMY	1
790	CHOLECYSTECTOMY, OPEN	1
791	RELEASE DUPUYTRENS CONTRACTURE BILATERAL	1
792	HYSTERECTOMY, RADICAL, ROBOT-ASSISTED, WITH SALPINGO-OOPHORECTOMY AND LYMPHADENECTOMY	1
793	KYPHOPLASTY, SPINE, THORACOLUMBAR	1
794	EXCISION, LESION, HEAD, WITH PEDICLE FLAP CLOSURE	1
795	EXCISION, CYST, THYROID	1
796	REPLACEMENT, PROSTHETIC EYE	1
797	EXCISION, RIB, FIRST, TRANSAXILLARY APPROACH	1
798	POCKET REVISION	1
799	HYSTERECTOMY, TOTAL, ROBOT-ASSISTED, USING DA VINCI SI, WITH OOPHORECTOMY	1
800	IRRIGATION AND DEBRIDEMENT, ABSCESS, SCROTUM	1
801	ZZRECONSTRUCTION, FOOT, FOR PES CAVUS	1
802	APPENDECTOMY, ROBOT-ASSISTED	1
803	ENDOSCOPIC REDUCTION, INFERIOR NASAL TURBINATE	1
804	EXCISION, GRAFT, TO ORAL MUCOUS MEMBRANE	1
805	REMOVAL, STENT, LACRIMAL DUCT	1
806	VITRECTOMY, PARS PLANA APPROACH, USING 25-GAUGE INSTRUMENTS	1
807	CLOSURE, FISTULA, PHARYNX, USING FLAP	1
808	RECONSTRUCTION NASAL VALVE, WITH SUBMUCOSAL RESECTION OF TURBINATES AND SEPTOPLASTY	1
809	MASTECTOMY, BILATERAL, WITH TISSUE EXPANDER INSERTION	1
810	PANNICULECTOMY, COSMETIC	1
811	EXCISION, LESION, HAND (MINOR ROOM)	1
812	REMOVAL, TISSUE EXPANDER, BREAST, WITH IMPLANT INSERTION	1
813	OSTEOTOMY, FOOT	1
814	ZZINJECTION, LOWER EXTREMITY	1
815	OPEN REDUCTION INTERNAL FIXATION, WRIST, BILATERAL	1
816	INSERTION, IMPLANT, EYE VALVE	1
817	ZZANTERIOR POSTERIOR PROLAPSE REPAIR - ELEVATE	1
818	HYSTERECTOMY, RADICAL, ROBOT-ASSISTED, USING DA VINCI XI, WITH LYMPHADENECTOMY	1
819	ENUCLEATION, PROSTATE, USING HOLMIUM LASER	1
820	SURGICAL PROCUREMENT, BONE GRAFT, ILIAC CREST	1
821	ZZFUSION, SPINE, THORACIC OR LUMBAR, 1 LEVEL, POSTERIOR APPROACH, WITHOUT INSTRUMENTATION	1
822	OSTEOTOMY, MANDIBLE, WITH BONE GRAFT APPLICATION	1
823	REMOVAL, HARDWARE, AFTER PECTUS EXCAVATUM REPAIR	1
824	THROMBECTOMY, UPPER EXTREMITY	1
825	RADIOFREQUENCY ABLATION	1
826	GENIOPLASTY, COSMETIC	1
827	MYOMECTOMY, UTERUS	1
828	RESECTION, MOUTH, FLOOR, WITH MANDIBULAR SAGITTAL SPIT OSTEOTOMY	1
829	ETHMOIDECTOMY, ENDOSCOPIC	1
830	MASTECTOMY, SUBCUTANEOUS	1
831	Pacemaker Upgrade Device & Lead - Single to Dual	1
832	RECONSTRUCTION, TENDON, EXTENSOR, AT DIP JOINT	1
833	EXCISION, CECUM WITH ILEUM, LAPAROSCOPIC	1
834	GASTRECTOMY, SLEEVE, LAPAROSCOPIC	1
835	INCISION AND DRAINAGE, HAND	1
836	LASER BIOLITEC EVOLVE SELECTIVE LIGHT VAPORIZATION PROSTATE	1
837	REMOVAL, LOOP RECORDER, PEDIATRIC	1
838	REMOVAL, ARCH BAR	1
839	MASTOPEXY, BILATERAL	1
840	CARDIAC ELECTROPHYSIOLOGY STUDY, WITH ABLATION, WITH ANESTHESIA, ADULT	1
841	INCISION AND DRAINAGE, LOWER EXTREMITY, WITH FOREIGN BODY REMOVAL	1
842	FUSION, SPINE, LUMBAR, INTERBODY, OBLIQUE, 1 LEVEL, POSTERIOR APPROACH	1
843	COMBINED HARVEST BONE MARROW FROM ILIAC CREST	1
844	HYSTERECTOMY, SUPRACERVICAL, ROBOT-ASSISTED, LAPAROSCOPIC, WITH SALPINGO-OOPHORECTOMY AND SACROCOLPOPEXY, USING DA VINCI SI	1
845	HYSTERECTOMY, RADICAL, ROBOT-ASSISTED, USING DA VINCI XI	1
846	OSTEOTOMY, FOOT, BILATERAL	1
847	PROCEDURE PLACEHOLDER DERMATOLOGY	1
848	BIOPSY TISSUE UPPER EXTREMITY	1
849	OPEN REDUCTION INTERNAL FIXATION, FRACTURE, MAXILLA	1
850	URETHRECTOMY	1
851	EXCISION, VARICOCELE, LAPAROSCOPIC	1
852	ENDOSCOPIC PAROTIDECTOMY	1
853	BLOCK, NERVE, PERIPHERAL	1
854	FUSION, SPINE, MINIMALLY INVASIVE, 2 LEVELS, POSTERIOR APPROACH	1
855	EXCISION, MASS, PARAPHARYNGEAL, CERVICAL APPROACH	1
856	EXCISION, EXOSTOSIS, TOE, BILATERAL	1
857	ZZEXCISION, MELANOMA, TORSO	1
858	ZZBUNIONECTOMY, BILATERAL	1
859	ZZCHOLECYSTECTOMY, LAPAROSCOPIC, WITH OPEN CHOLECYSTECTOMY IF INDICATED	1
860	IRRIGATION AND DEBRIDEMENT VAGINA	1
861	OSTEOCHONDRAL AUTOGRAFT TRANSFER SYSTEM PROCEDURE ANKLE	1
862	EXCISION, MASS, FACE, WITH PEDICLE FLAP CLOSURE	1
863	SALPINGO-OOPHORECTOMY, LAPAROSCOPIC, SINGLE INCISION	1
864	COMPLEX EXCISION, PILONIDAL CYST OR SINUS	1
865	INSERTION, INTRATHECAL ANALGESIC PUMP	1
866	LABYRINTHECTOMY	1
867	ZZEXCISION, LESION, HEAD, WITH FROZEN SECTION EXAMINATION	1
868	SALPINGECTOMY, ROBOT-ASSISTED, SINGLE INCISION	1
869	ZZLAMINECTOMY OR DECOMPRESSIVE LAMINECTOMY, SPINE, THORACIC, 1 LEVEL	1
870	URETEROLYSIS, LAPAROSCOPIC	1
871	ZZLYSIS, CONTRACTURE, BLADDER NECK, CYSTOSCOPIC, USING NEODYMIUM YAG LASER	1
872	ZZBIOPSY, VULVA OR VAGINA	1
873	VERTEBROPLASTY	1
874	INCISION AND DRAINAGE, ABSCESS, TONSILLAR OR PERITONSILLAR	1
875	RESECT TUMOR NASOPHARYNX	1
876	REVISION, SCAR, BREAST, COSMETIC	1
877	ZZ PERM PACER DBLE LEAD	1
878	PHACOEMULSIFICATION, CATARACT, CLEAR CORNEAL INCISION APPROACH, W STD INTRAOCULAR LENS IMPLANT INSERT + VITRECTOMY BY PARS PLANA APPR USING 25-GAUGE INSTRUMENTS	1
879	CLOSURE, WOUND, UPPER EXTREMITY, SECONDARY	1
880	REVISION, ARTHROPLASTY, HIP, WITH FEMORAL HEAD OR ACETABULAR LINER REPLACEMENT, WITH IRRIGATION AND DEBRIDEMENT	1
881	EXAM UNDER ANESTHESIA, EAR, WITH FOREIGN BODY REMOVAL	1
882	REPAIR, CLEFT LIP	1
883	ENDOSCOPIC RETROGRADE CHOLANGIOPANCREATOGRAPHY, WITH SPHINCTEROTOMY	1
884	EXCISE BREAST LESION IDENTIFIED BY PREOPERATIVE PLACEMENT OF RADIOLOGICAL MARKER, OPEN, SINGLE LESION	1
885	HYSTERECTOMY, SUPRACERVICAL, ABDOMINAL	1
886	TRACHELECTOMY, ROBOT-ASSISTED, LAPAROSCOPIC, USING DA VINCI XI	1
887	LASER HOLMIUM NEPHROLITHOTOMY VIA PERCUTANEOUS NEPHROSTOMY SECONDARY	1
888	INTERNAL FIXATION, FRACTURE, TROCHANTERIC, HIP, USING PINS OR RODS, USING HANA TABLE	1
889	ZZ PACEMAKER INSERT SINGLE	1
890	PLICATION, LIGAMENT, UTEROSACRAL, LAPAROSCOPIC	1
891	DILATION, COLOSTOMY	1
892	REMOVAL, GRAFT, ARTERIOVENOUS, UPPER EXTREMITY	1
893	HYSTERECTOMY, ROBOT-ASSISTED, LAPAROSCOPIC, USING DA VINCI SI, WITH SACROCOLPOPEXY	1
894	IRRIGATION AND DEBRIDEMENT, HIP	1
895	EXTRACTION, ELECTRODE LEAD, CARDIAC, USING LASER	1
896	SALPINGO-OOPHORECTOMY	1
897	ICD GENERATOR CHANGE	1
898	REPAIR, RETINACULUM, KNEE, OPEN	1
899	NEEDLE BIOPSY, SOFT TISSUE, LOWER EXTREMITY	1
900	ZZREPAIR, TRAUMATIC INJURY, HAND	1
901	ZZCONDYLECTOMY, PHALANX, DISTAL INTERPHALANGEAL JOINT	1
902	INSERTION, IMPLANT, COCHLEAR, WITH INTRAOPERATIVE FACIAL NERVE MONITORING, PEDIATRIC	1
903	LAMINECTOMY, SPINE, CERVICAL, WITH NEOPLASM EXCISION	1
904	SURGICAL PROCUREMENT, BONE MARROW, ILIAC CREST, BILATERAL, USING CORING TECHNIQUE	1
905	HERNIORRHAPHY, PARASTOMAL, LAPAROSCOPIC	1
906	REPAIR, LACERATION, CORNEA	1
907	EXCISION, NEOPLASM, SOFT TISSUE, ELBOW	1
908	SEX REASSIGNMENT SURGERY, MALE TO FEMALE	1
909	DISCECTOMY, SPINE, CERVICAL, MINIMALLY INVASIVE, 1 LEVEL	1
910	ZZEXTRACTION, MULTIPLE TEETH	1
911	LAMINECTOMY, SPINE, LUMBAR, 2 LEVELS, WITH FUSION	1
912	EXCISION, SPERM GRANULOMA	1
913	HYSTERECTOMY, RADICAL, LAPAROSCOPIC, WITH SALPINGO-OOPHORECTOMY	1
914	ZZREVISION OF RECONSTRUCTION, BREAST, WITH LIPOSUCTION AND FAT TRANSFER	1
915	FUSION, SPINE, LUMBAR, 1 LEVEL, POSTERIOR APPROACH, ROBOTIC-ASSISTED	1
916	CYSTOLITHOTOMY	1
917	LASER ABLATION, ENDOMETRIOSIS, USING CO2 LASER, ROBOT ASSISTED, LAPAROSCOPIC, USING DA VINCI XI	1
918	REPAIR, STOMA, TRACHEA	1
919	BIOPSY, LIVER, OPEN	1
920	CLOSURE, MOHS PROCEDURE DEFECT, USING FOREHEAD FLAP	1
921	EXAM UNDER ANESTHESIA, EYE, WITH CRYOTHERAPY OF RETINA	1
922	ZZCAPSULECTOMY, BREAST	1
923	DECOMPRESSION, NERVE, PERONEAL	1
924	REPLACEMENT, TRACHEOSTOMY TUBE	1
925	MYOTOMY, ESOPHAGUS, ENDOSCOPIC, ORAL APPROACH	1
926	SONOPET EYE	1
927	BIOPSY, VERTEBRA, THORACIC, USING OPTICAL TRACKING SYSTEM	1
928	INSERTION, INTRAOCULAR LENS IMPLANT PROSTHESIS, SECONDARY	1
929	DILATION, URETER	1
930	ZZDILATION, CERVIX, WITH ENDOMETRIAL HYDROTHERMAL ABLATION	1
931	FUSION, SPINE, CERVICAL, 2 LEVELS, ANTERIOR APPROACH, USING BONE ALLOGRAFT	1
932	ZZ RIGHT AND LEFT HEART CATH	1
933	REPAIR, ANKLE, BROSTROM PROCEDURE	1
934	INSERTION, PULSE GENERATOR, DEEP BRAIN STIMULATOR	1
935	ANGIOGRAM, RENAL	1
936	CURETTAGE, WART	1
937	OPEN REDUCTION INTERNAL FIXATION, FRACTURE, FEMUR, DISTAL	1
938	BIOPSY, PROSTATE, PERINEAL APPROACH	1
939	REMOVAL, HARDWARE, PELVIS, ANTERIOR APPROACH	1
940	FUSION, SPINE, LUMBAR, 1 LEVEL, ANTERIOR APPROACH	1
941	COSMETIC PLACEMENT OF DENTAL IMPLANT(S)	1
942	Pacemaker Upgrade Device & Lead - Single or Dual to Biventricular	1
943	REPAIR, NECK, USING PEDICLE GRAFT	1
944	ZZEXCISION, HAGLUND DEFORMITY, CALCANEUS	1
945	COLECTOMY, RIGHT, ROBOT-ASSISTED, LAPAROSCOPIC, USING DA VINCI XI	1
946	HYSTERECTOMY, VAGINAL, ROBOT-ASSISTED, WITH SALPINGO-OOPHORECTOMY	1
947	LAVAGE, BRONCHOALVEOLAR	1
948	LAPAROSCOPIC ASSISTED HYSTERECTOMY VAGINAL (S)	1
949	AMPUTATION, UPPER EXTREMITY	1
950	ZZBRACHIOPLASTY (NON COVERED)	1
951	ZZINSERTION, MIDURETHRAL SLING, USING POLYPROPYLENE (ADVANTAGE FIT), USING SINGLE INCISION	1
952	EXCISION, LESION, BENIGN, TORSO OR EXTREMITY, 2.1 CM TO 3.0 CM IN DIAMETER	1
953	BROWPEXY, BILATERAL, COSMETIC	1
954	CATHETERIZATION, CARDIAC, CHILD	1
955	ARTHROCENTESIS, HIP	1
956	REPAIR, ANKLE, WITH OSTEOCHONDRAL GRAFT TRANSFER	1
957	DISARTICULATION, SHOULDER	1
958	Ablation Premature Ventricular Contractions	1
959	SURGICAL PROCEDURE, EYE, BILATERAL, FOR NYSTAGMUS	1
960	REVISION, PROCEDURE INVOLVING DORSAL COLUMN SPINAL CORD STIMULATOR ELECTRODE LEAD	1
961	REMOVAL, CARDIAC EVENT MONITOR	1
962	ENDOSCOPIC SEPTOPLASTY, NOSE	1
963	INSERTION, DRAINAGE CATHETER, THORACOSCOPIC	1
964	NEPHRECTOMY, ROBOT-ASSISTED	1
965	FUSION, JOINT, SHOULDER	1
966	INCISION AND DRAINAGE, HEMATOMA, SEROMA, OR FLUID COLLECTION	1
967	Ablation Supraventricular Tachycardia	1
968	REVISION TRANSGENDER VAGINOPLASTY NEOVAGINA	1
969	REPAIR, PTOSIS, USING FASCIA LATA AUTOGRAFT	1
970	Ablation Pulmonary Vein Isolation	1
971	COMPLEX DECOMPRESSION, NERVE, FACE	1
972	INCISION, HEMORRHOID, THROMBOSED, EXTERNAL	1
973	REMOVAL, HARDWARE, SPINE, CERVICAL, POSTERIOR	1
974	GRP: EXTRACTION(S) DENTAL, COSMETIC OR INSURANCE	1
975	CANALPLASTY, EXTERNAL AUDITORY CANAL, USING DIODE LASER	1
976	GASTRECTOMY, LAPAROSCOPIC	1
977	CLOSED REDUCTION, LOWER EXTREMITY, WITH PERCUTANEOUS PINNING	1
978	Ablation Atrial Flutter	1
979	REMOVAL, GASTRIC BAND, LAPAROSCOPIC, WITH CONVERSION TO ROUX-EN-Y GASTRIC BYPASS	1
980	LAMINECTOMY, SPINE, LUMBAR, MINIMALLY INVASIVE, 1 LEVEL, USING OPTICAL TRACKING SYSTEM	1
981	REMOVAL, ARTHROPLASTY IMPLANT, KNEE	1
982	REVISION, SCAR, TORSO, COSMETIC	1
983	ZZINSERTION, MIDURETHRAL SLING, USING POLYPROPLYLENE (ADVANTAGE FIT)	1
984	OSTEOTOMY, FIBULA	1
985	INSERTION, TISSUE EXPANDER, BREAST, BILATERAL	1
986	ELECTRO-VAPORIZATION PROSTATE	1
987	REPAIR, HYPOSPADIAS	1
988	RHYTIDECTOMY, FACE	1
989	IRRIGATION AND DEBRIDEMENT, BACK	1
990	IRRIGATION AND DEBRIDEMENT, ABSCESS, PELVIS	1
991	REVISION, AMPUTATION STUMP, UPPER EXTREMITY	1
992	IRRIGATION AND DEBRIDEMENT, PRESSURE ULCER, WITH FLAP CLOSURE	1
993	CLOSED REDUCTION, FRACTURE, ZYGOMATIC ARCH	1
994	DISCOGRAM	1
995	OPEN REDUCTION INTERNAL FIXATION, PELVIS, USING OPTICAL TRACKING SYSTEM	1
996	DISCECTOMY, SPINE, LUMBAR, ANTERIOR APPROACH	1
997	RECONSTRUCTION, MANDIBLE	1
998	REMOVAL, TISSUE EXPANDER, SOFT TISSUE, HEAD	1
999	HYSTERECTOMY, RADICAL, ROBOT-ASSISTED	1
1000	KERATECTOMY, SUPERFICIAL	1
1001	TRANSPOSITION, NERVE, ULNAR, AT ELBOW, ENDOSCOPIC	1
1002	RECONSTRUCTION, PERINEUM, USING GLUTEUS MUSCLE FLAP	1
1003	APPLICATION, ARCH BAR	1
1004	EXCISION, LESION, BENIGN, SCALP, NECK, GENITALIA, HAND, OR FOOT, 3.1 CM TO 4.0 CM IN DIAMETER	1
1005	CREATION, GASTRIC BYPASS, ROUX-EN-Y, ROBOT-ASSISTED	1
1006	ZZLIGATION AND STRIPPING, VARICOSE VEIN	1
1007	ZZHEMIARTHROPLASTY, SHOULDER	1
1008	PUNCH BIOPSY, CERVIX	1
1009	FIXATION, SPINE, LUMBAR, USING INTERSPINOUS PROCESS DEVICE	1
1010	INCISION AND DRAINAGE, PRESSURE ULCER	1
1011	Pacemaker Device & Lead Implant - Right Atrial, Right & Left Ventricular	1
1012	FUSION, SPINE, CERVICAL, 2 LEVELS, POSTERIOR APPROACH	1
1013	FUNDOPLICATION, NISSEN, ROBOT-ASSISTED, LAPAROSCOPIC, USING DA VINCI SI	1
1014	LAPAROTOMY, EXPLORATORY, WITH LYSIS OF ADHESIONS	1
1015	EXCISION, EXOSTOSIS, UPPER EXTREMITY	1
1016	ZZCOLPOCLEISIS, LE FORT, PARTIAL	1
1017	REMOVAL, SHUNT, VENTRICULOPERITONEAL	1
1018	RECONSTRUCTION, FOREHEAD	1
1019	BIOPSY, LYMPH NODE, SCALENE	1
1020	LIPOSUCTION, SUBMENTAL SPACE, COSMETIC	1
1021	RECONSTRUCTION, MIDFACE, USING BONE ANCHORED PROSTHESIS	1
1022	REMOVAL, SUTURE, EYE, POSTPROCEDURAL	1
1023	IRRIGATION AND DEBRIDEMENT, ANKLE, WITH INSERTION OF ANTIBIOTIC CEMENT BEADS	1
1024	ZZBIOPSY, MOUTH	1
1025	BUNIONECTOMY, KELLER, WITH HAMMER TOE CORRECTION	1
1026	BIOPSY, ENDOMETRIUM	1
1027	NEPHRECTOMY, TOTAL, LAPAROSCOPIC	1
1028	APPLICATION, GRAFT, THIERSCH, AFTER TYMPANOMASTOIDECTOMY	1
1029	BIOPSY, ILIAC CREST, USING OPTICAL TRACKING SYSTEM	1
1030	ZZEXPLORATION, BLOOD VESSELS, INGUINAL REGION	1
1031	INCISION AND DRAINAGE, MOUTH	1
1032	ZZCAPSULECTOMY OR CAPSULOTOMY, BREAST (NON COVERED)	1
1033	REMOVAL, EXTERNAL FIXATION DEVICE, LOWER EXTREMITY	1
1034	HYMENECTOMY, PARTIAL, OR HYMENAL RING REVISION	1
1035	ZZREVISION OF RECONSTRUCTION, BREAST, WITH LIPOSUCTION AND FAT TRANSFER (NON COVERED)	1
1036	REMOVAL, HARDWARE, HIP, WITH IRRIGATION, DEBRIDEMENT, AND INSERTION OF ANTIBIOTIC BEADS OR ANTIBIOTIC SPACER	1
1037	OMENTECTOMY, LAPAROSCOPIC	1
1038	SICD INSERT	1
1039	Lower Extremity Angiogram Right	1
1040	INJECTION, EPIDURAL, TRANSFORAMINAL APPROACH	1
1041	ELECTROEJACULATION	1
1042	BIOPSY, BONE, FOOT, BILATERAL	1
1043	CRYOEPILATION, EYELID	1
1044	ZZINJECTION, UPPER EXTREMITY	1
1045	INJECTION, TRIGGER POINT	1
1046	COMBINED BUNIONECTOMY AKIN, REPAIR HAMMER TOE(S) BILATERAL	1
1047	BLOCK, NERVE, INTERCOSTAL, SINGLE	1
1048	PATENT FORAMEN OVALE CLOSURE	1
1049	CLOSED REDUCTION, SHOULDER	1
1050	BROW LIFT, BILATERAL, EXCISIONAL	1
1051	REPAIR, MUSCLE, LOWER EXTREMITY	1
1052	INJECTION, SACROILIAC JOINT	1
1053	ZZFUSION, JOINT, HINDFOOT, USING NAIL	1
1054	DECOMPRESSION, NERVE, PUDENDAL, BILATERAL	1
1055	SURGICAL PROCUREMENT, BONE GRAFT, TIBIA	1
1056	HERNIORRHAPHY, PARAESOPHAGEAL, LAPAROSCOPIC, WITH MESH INSERTION	1
1057	LAPAROSCOPIC ASSISTED REMOVAL SHUNT VENTRICULOPERITONEAL	1
1058	DECOMPRESSION, SPINE, LUMBAR, POSTERIOR APPROACH, WITH FUSION, THREE OR MORE LEVELS	1
1059	REMOVAL, FOREIGN BODY, INTRAOCULAR	1
1060	ENDOSCOPIC RETROGRADE CHOLANGIOPANCREATOGRAPHY, WITH TUBE, STENT, OR FOREIGN BODY REMOVAL	1
1061	NEUROPLASTY, SCIATIC	1
1062	Pacemaker or Implantable Cardioverter Defibrillator Lead Implant - One Lead	1
1063	ARTHROCENTESIS, TEMPOROMANDIBULAR JOINT (TMJ), BILATERAL	1
1064	REVISION, PROCEDURE INVOLVING SPINAL CORD STIMULATOR	1
1065	RESURFACING ARTHROPLASTY, SHOULDER	1
1066	DESTRUCTION, NERVE, FACET JOINT, CERVICOTHORACIC, 1 NERVE	1
1067	REMOVAL, SCLERAL BUCKLE	1
1068	ELECTRORETINOGRAM	1
1069	IRRIGATION AND DEBRIDEMENT, WOUND, STERNUM, USING WOUND DEBRIDEMENT SYSTEM	1
1070	PLICATION, ESOPHAGUS, ENDOSCOPIC	1
1071	ZZRECONSTRUCTION, NIPPLE, WITH LIPOSUCTION AND FAT GRAFT	1
1072	WEDGE RESECTION, LUNG, THORACOSCOPIC AWAKE	1
1073	EXCISION, LESION, BENIGN, SCALP, NECK, GENITALIA, HAND, OR FOOT, GREATER THAN 4.0 CM IN DIAMETER	1
1074	TYMPANOMASTOIDECTOMY SECOND LOOK, OSSICULAR CHAIN RECONSTRUCTION	1
1075	REPLACEMENT, INTRATHECAL ANALGESIC PUMP	1
1076	THIGH LIFT, MEDIAL, BILATERAL, COSMETIC	1
1077	INCISION AND DRAINAGE, MAXILLA	1
1078	Subcutaneous Implantable Cardioverter Defibrillator Generator Replacement	1
1079	INCISION AND DRAINAGE, SHOULDER REGION	1
1080	MEATOPLASTY UROLOGY	1
1081	BROW LIFT, TEMPORAL	1
1082	ADVANCEMENT, TENDON, FLEXOR DIGITORUM PROFUNDUS, IN PATIENT WITH INTACT FLEXOR DIGITORUM SUPERFICIALIS	1
1083	MASTOPEXY, PERIAREOLAR, COSMETIC	1
1084	INSERTION, DRAINAGE CATHETER	1
1085	CLOSURE, FISTULA, VESICOVAGINAL, VAGINAL APPROACH	1
1086	ZZTHYROPLASTY, WITH FAT INJECTION	1
1087	ANGIOPLASTY	1
1088	EXPLORATION, NERVE, ORAL CAVITY	1
1089	MALONE ANTEGRADE CONTINENCE ENEMA PROCEDURE	1
1090	BLADDER SUSPENSION WITH SLING - TISSUE FIXATION SYSTEM	1
1091	LAMINECTOMY, SPINE, CERVICAL, 1 LEVEL, WITH DISCECTOMY AND FUSION	1
1092	ZZEXCISION, VAGINAL MESH, VAGINAL APPROACH	1
1093	HERNIORRHAPHY, SPIGELIAN, OPEN	1
1094	INCISION AND DRAINAGE, BONE, LOWER EXTREMITY	1
1095	REPAIR, HERNIA, LAPAROSCOPIC, USING COMPONENT SEPARATION TECHNIQUE	1
1096	SCLERAL FIXATION INTRAOCULAR LENS IMPLANT	1
1097	ZZEXCISION, DIVERTICULUM, URETHRA	1
1098	CYSTECTOMY, PARTIAL, ROBOT-ASSISTED, LAPAROSCOPIC, USING DA VINCI XI	1
1099	FUSION, SPINE, THORACOLUMBAR, 1 LEVEL, POSTERIOR APPROACH, WITH INSTRUMENTATION	1
1100	REPAIR NERVE PRIMARY PERIPHERAL	1
1101	REVISION, FILTERING BLEB	1
1102	REPAIR, FINGER, USING MICROVASCULAR TECHNIQUE	1
1103	EXCISION, NEUROMA, UPPER EXTREMITY	1
1104	REMOVAL, TYMPANOSTOMY TUBE, WITH PAPER PATCH MYRINGOPLASTY	1
1105	POLYPECTOMY, CERVIX	1
1106	ARTHROCENTESIS, TEMPOROMANDIBULAR JOINT (TMJ)	1
1107	ZZINTERPOSITION ARTHROPLASTY	1
1108	HAND RECONSTRUCTION, PULLY RELEASE	1
1109	Subcutaneous Implantable Cardioverter Defibrillator Lead Removal	1
1110	CRANIOTOMY, USING OPTICAL TRACKING SYSTEM	1
1111	LAMINECTOMY, SPINE, LUMBAR, 1 LEVEL, WITH FUSION	1
1112	PETROSECTOMY	1
1113	Ablation Atrioventricular Node	1
1114	REMOVAL, CERCLAGE SUTURE	1
1115	ZZEXCISION, LESION, TESTICLE	1
1116	EXAM UNDER ANESTHESIA, RECTUM, WITH FISSURECTOMY	1
1117	BIOPSY, VERTEBRA, LUMBAR, USING OPTICAL TRACKING SYSTEM	1
1118	ZZREVISION, SCAR (NON COVERED)	1
1119	PROCEDURE PLACEHOLDER GENERAL	1
1120	IRRIGATION AND DEBRIDEMENT, BONE, UPPER EXTREMITY	1
1121	PROCEDURE PLACEHOLDER UROLOGY	1
1122	ZZINSERTION, MIDURETHRAL SLING, POLYPROPYLENE (ALTIS)	1
1123	DESTRUCTION, NERVE, FACET JOINT, LUMBOSACRAL, 1 NERVE	1
1124	ZZ LEAD EXTRACTION-LEVEL 2	1
1125	LYSIS, ADHESIONS, ROBOT-ASSISTED, LAPAROSCOPIC, USING DA VINCI SI	1
1126	ABLATION SVT	1
1127	ZZDECOMPRESSION, NERVE, DEEP PERONEAL	1
1128	ZZEXCISION, URETHRAL CARUNCLE	1
1129	REVISION, ANASTOMOSIS, GASTROJEJUNAL, LAPAROSCOPIC	1
1130	Pacemaker Generator Replacement - Single	1
1131	NEEDLE BIOPSY, LYMPH NODE	1
1132	EXCISION, CECUM	1
1133	CALDWELL-LUC PROCEDURE	1
1134	RECONSTRUCTION, STERNUM	1
1135	RECONSTRUCTION, PINNA, USING COSTOCHONDRAL GRAFT	1
1136	ADJACENT TISSUE TRANSFER OR REARRANGEMENT, CHEEK, NECK, FOREHEAD, CHIN, MOUTH, AXILLA, GENITALIA, HAND, OR FOOT, DEFECT 10 SQ CM OR LESS	1
1137	CRYOTHERAPY	1
1138	LAMINECTOMY, SPINE, CERVICAL, 2 LEVELS, WITH DISCECTOMY AND FUSION	1
1139	EXCISE EXOSTOSIS FINGER(S) BILATERAL	1
1140	LIGATE VEIN HIGH	1
1141	PROCURE GRAFT FASCIA LATA	1
1142	RESECTION, MUSCLE-CONJUNCTIVAL, MULLER	1
1143	CREATION, GRAFT, ARTERIOVENOUS, LOWER EXTREMITY	1
1144	SURGICAL PROCUREMENT, NERVE, SURAL	1
1145	REVISION, TUBE OR SHUNT INSERTION, FOR GLAUCOMA	1
1146	ZZOSTEOTOMY, TOE	1
1147	MEDIASTINOTOMY	1
1148	NEPHRECTOMY, ROBOT-ASSISTED, LAPAROSCOPIC, USING DA VINCI SI	1
1149	EXCISION, LESION, ORAL CAVITY, USING LASER	1
1150	PROSTATECTOMY, RETROPUBIC, RADICAL	1
1151	REPLACEMENT, TISSUE EXPANDER, ORBIT	1
1152	CRANIOTOMY, WITH EXCISION OF COMPLEX NEOPLASM	1
1153	REPAIR, KNEE, ARTHROSCOPIC, WITH OSTEOCHONDRAL GRAFT TRANSFER	1
1154	ZZFUSION, JOINT, METACARPAL PHALANGEAL	1
1155	ZZARTHROPLASTY, FINGER, USING PROSTHETIC IMPLANT	1
1156	Implantable Cardioverter Defibrillator Upgrade Device & Lead - Single or Dual to Bi-ventricular	1
1157	REPAIR, STOMACH, LAPAROSCOPIC, BY SIZE REDUCTION USING COMBINED TECHNIQUES	1
1158	SINUSOTOMY, FRONTAL SINUS	1
1159	REVISION, PROCEDURE INVOLVING ARTERIOVENOUS FISTULA OF UPPER EXTREMITY, USING BOVINE GRAFT	1
1160	ZZEXTRACTION, SPERM, TESTICLE, WITH CRYOPRESERVATION	1
1161	TRANSFER, AUTOGRAFT, OSTEOCHONDRAL, KNEE	1
1162	MASTECTOMY, RADICAL	1
1163	DAVINCI ASSISTED VARICOCELE LIGATION	1
1164	BIOPSY, TONGUE BASE	1
1165	MYOMECTOMY, PELVIC LAPAROTOMY APPROACH	1
1166	BLOCK, NERVE, FACET JOINT, MEDIAL BRANCH, DIAGNOSTIC	1
1167	CYSTOPLASTY, AUGMENTATION, ROBOT-ASSISTED	1
1168	REPAIR, NOSE, AFTER MOHS MICROGRAPHIC SURGERY	1
1169	STAPEDECTOMY, USING ARGON LASER	1
1170	Heart Biopsy	1
1171	BASCOM PROCEDURE	1
1172	CREATION, CHOLECYSTOSTOMY	1
1173	BIOPSY, LYMPH NODE, LAPAROSCOPIC	1
1174	EXCISION, NEOPLASM, SOFT TISSUE, SHOULDER, 3 CM OR GREATER IN DIAMETER	1
1175	OSTEOTOMY, LE FORT I, WITH GENIOPLASTY	1
1176	INJECTION, SPINE, CERVICOTHORACIC, EPIDURAL, 1 SITE	1
1177	REMOVAL, VERTICAL-BANDED GASTROPLASTY RING, LAPAROSCOPIC	1
1178	INTERPOSITION, TENDON, FOOT	1
1179	ZZIRRIGATION, EAR	1
1180	EMBOLIZATION, BLOOD VESSEL, CEREBRAL, WITH ANESTHESIA, BY INTERVENTIONAL RADIOLOGY	1
1181	FUSION, SPINE, CERVICAL, 1 LEVEL, POSTERIOR APPROACH	1
1182	CREATION, BYPASS, ARTERIAL, FEMORAL TO POPLITEAL, USING IN-SITU VEIN GRAFT	1
1183	ZZREVISION, SLING OPERATION, FOR STRESS INCONTINENCE	1
1184	OSSICULOPLASTY, USING CO2 LASER	1
1185	HYSTERECTOMY, RADICAL, ROBOT-ASSISTED, USING DA VINCI XI, WITH SALPINGO-OOPHORECTOMY, LYMPHADENECTOMY, AND NEOPLASM DEBULKING	1
1186	TRANSPOSITION, VEIN, BASILIC	1
1187	INSERTION, TANDEM AND CESIUM APPLICATOR OF CERVIX, WITH ULTRASOUND GUIDANCE	1
1188	ZZARTHROEREISIS, SUBTALAR JOINT	1
1189	REMOVAL, EXTERNAL FIXATION DEVICE, UPPER EXTREMITY	1
1190	EXCISE EXOSTOSIS THORAX	1
1191	APPLICATION, GRAFT, SKIN, FULL-THICKNESS, TO EYELID, LIP, OR NOSE, 20 SQ CM OR LESS	1
1192	CHOLECYSTECTOMY, LAPAROSCOPIC, SINGLE INCISION, WITH CHOLANGIOGRAM	1
1193	DAVINCI THYROIDECTOMY	1
1194	SPHINCTEROPLASTY, RECTUM	1
1195	REIMPLANTATION, URETER, ROBOT-ASSISTED, LAPAROSCOPIC, USING DA VINCI XI	1
1196	STRICTUROPLASTY, ENDOSCOPIC, TRANSGASTRIC APPROACH, USING STAPLES	1
1197	REPAIR, SYNDACTYLY, HAND	1
1198	FUSION, SPINE, LUMBAR, 2 LEVELS, POSTERIOR APPROACH, USING OPTICAL TRACKING SYSTEM	1
1199	OSTEOTOMY, METATARSAL BONE	1
1200	REMOVAL, FOREIGN BODY, SCLERA OR ORBIT	1
1201	SPLENECTOMY, ROBOT-ASSISTED, LAPAROSCOPIC, USING DA VINCI XI	1
1202	FULGURATION, CONDYLOMA, VULVA	1
1203	APPLICATION, GRAFT, SKIN, FULL-THICKNESS (MINOR ROOM)	1
1204	PEDS Heart Catheterization	1
1205	REVISION, COLOSTOMY	1
1206	REPAIR, SHOULDER, ARTHROSCOPIC, WITH OSTEOCHONDRAL GRAFT TRANSFER	1
1207	INJECT JOINT SACROILIAC	1
1208	ABLATION AV NODE	1
1209	LIGATION, FISTULA TRACT, INTERSPHINCTERIC	1
1210	PROCEDURE, DERMATOLOGIC, USING LASER, IN OPERATING ROOM	1
1211	ZZNEUROPLASTY, RADIAL	1
1212	EXAM UNDER ANESTHESIA, TESTICLE	1
1213	EXENTERATION, ORBIT	1
1214	CLOSURE, FISTULA, TRACHEOCUTANEOUS	1
1215	RECONSTRUCTION, NOSE, STAGE 3	1
1216	ZZ LEAD REVISION DUAL	1
1217	ZZ PPM RMVL&REPL OF GEN W/ DUAL LEAD SYS	1
1218	EXTERNAL FIXATION, UPPER EXTREMITY	1
1219	LAMINECTOMY, SPINE, LUMBAR, WITH NEOPLASM EXCISION	1
1220	Subcutaneous Implantable Cardioverter Defibrillator Device & Lead Implant	1
1221	ZZINCISION AND DRAINAGE, CRANIOTOMY WOUND	1
1222	STERNOTOMY, MINIMALLY INVASIVE	1
1223	RECONSTRUCTION, EYELID, USING POSTAURICULAR DONOR SITE SKIN GRAFT	1
1224	REPAIR, LACERATION, FACE	1
1225	ANALYSIS OF NEUROSTIMULATOR WITH REPROGRAMMING	1
1226	LAMINECTOMY, SPINE, THORACIC, 3 OR MORE LEVELS	1
1227	EVACUATION, HEMATOMA, HIP	1
1228	CONTROL OF HEMORRHAGE, POSTOPERATIVE, FOLLOWING TONSILLECTOMY	1
1229	FUSION, SPINE, LUMBAR, MINIMALLY INVASIVE, 1 LEVEL, POSTERIOR APPROACH, USING OPTICAL TRACKING SYSTEM	1
1230	PYELOPLASTY, ROBOT-ASSISTED, LAPAROSCOPIC, USING DA VINCI SI	1
1231	VITRECTOMY, PARS PLANA APPROACH, WITH EPIRETINAL PROSTHESIS INSERTION	1
1232	ETHMOIDECTOMY, ENDOSCOPIC, USING OPTICAL TRACKING SYSTEM	1
1233	EXAM UNDER ANESTHESIA, TEETH	1
1234	HYSTERECTOMY, RADICAL, ROBOT-ASSISTED, WITH SALPINGO-OOPHORECTOMY	1
1235	ZZEXCISION, LESION, INTRANASAL, LOCAL	1
1236	TRANSGENDER MAMMOPLASTY REDUCTION WITH INFERIOR PEDICLE BILATERAL	1
1237	EXCISE NODE MEDIASTINAL	1
1238	LIPOSUCTION, ABDOMEN, WITH FAT AUTOGRAFT TRANSFER	1
1239	HEMILAMINECTOMY, SPINE, LUMBAR, 3 LEVELS, WITH DISCECTOMY	1
1240	EMBOLECTOMY, UPPER EXTREMITY	1
1241	CLOSED REDUCTION, HIP	1
1242	EXCISE PILONIDAL CYST, EXTENSIVE	1
1243	ZZORBITOTOMY, WITHOUT BONE FLAP CREATION	1
1244	BROW LIFT, COSMETIC	1
1245	EXCISION, PTERYGIUM, WITH CONJUNCTIVAL AUTOGRAFT TRANSPLANT	1
1246	ZZ ICD RMVL&REPL OF GEN W/MULT LEAD SYS	1
1247	INSERTION, BONE ANCHORED HEARING AID, BILATERAL	1
1248	REMOVAL, HARDWARE, ANKLE, WITH IRRIGATION, DEBRIDEMENT, AND INSERTION OF ANTIBIOTIC BEADS OR ANTIBIOTIC SPACER	1
1249	RECONSTRUCTION, ORBIT, USING BUCCAL MUCOSA GRAFT	1
1250	NEEDLE BIOPSY, KIDNEY, PERCUTANEOUS	1
1251	INSERTION, MORPHINE PUMP	1
1252	INJECT NERVE BLOCK CELIAC PLEXUS	1
1253	CYSTECTOMY, PARTIAL, ROBOT-ASSISTED, LAPAROSCOPIC	1
1254	FUSION, SPINE, LUMBAR, 1 LEVEL, COMBINED ANTERIOR AND POSTERIOR APPROACHES, WITH INSTRUMENTATION	1
1255	FUSION, SPINE, THORACIC OR LUMBAR, 3 OR MORE LEVELS, POSTERIOR APPROACH, WITH INSTRUMENTATION, USING OPTICAL TRACKING SYSTEM	1
1256	ENDOSCOPIC INSERTION WEIGHT LOSS CATHETER	1
1257	INSERTION, IMPLANT, COCHLEAR, WITH INTRAOPERATIVE FACIAL NERVE MONITORING, WITH AUDITORY NERVE STIMULATION USING DIODE LASER	1
1258	EXCISE GLAND SUBMAXILLARY	1
1259	Pacemaker Device & Lead Implant - Right Atrial	1
1260	EXCISION, NEOPLASM, SOFT TISSUE, DEEP, HAND	1
1261	OPEN REDUCTION INTERNAL FIXATION, FRACTURE, PELVIS	1
1262	EXAM UNDER GENERAL ANESTHESIA, PHYSICAL	1
1263	BLEPHAROPLASTY, UPPER EYELID	1
1264	REMOVAL, ELECTRODE LEAD, CARDIAC PACEMAKER	1
1265	DECOMPRESSION FOOT	1
1266	Ablation Wolff Parkinson White	1
1267	HYSTERECTOMY, ABDOMINAL, ROBOT-ASSISTED, LAPAROSCOPIC, WITH SALPINGO-OOPHORECTOMY, LYMPHADENECTOMY, AND NEOPLASM DEBULKING	1
1268	ABLATION, PROSTATE, USING HOLMIUM LASER	1
1269	BLEPHAROPLASTY, WITH FOREHEAD RHYTIDECTOMY AND IMPLANT INSERTION	1
1270	EXCISION, LESION, BENIGN, TORSO OR EXTREMITY, EXCLUDING SKIN TAG, 0.5 CM OR LESS IN DIAMETER	1
1271	REPAIR, HERNIA, VENTRAL, OPEN, USING COMPONENT SEPARATION TECHNIQUE	1
1272	IRRIGATION AND DEBRIDEMENT, COCHLEAR IMPLANT SITE	1
1273	REPAIR, SYNDACTYLY, HAND, BILATERAL	1
1274	ZZCREATION, ARTERIOVENOUS FISTULA, CIMINO	1
1275	ZZ VENOGRAM SVC	1
1276	WEDGE RESECTION, LUNG, THORACOTOMY APPROACH	1
1277	REMOVAL, IMPLANT, FACIAL	1
1278	ZZEXCISION, LESION, TORSO, WITH COMPLEX CLOSURE (MINOR ROOM)	1
1279	EXCISION, DIVERTICULUM, BLADDER, ROBOT-ASSISTED, LAPAROSCOPIC, USING DA VINCI XI	1
1280	FORAMINOTOMY, SPINE, CERVICAL, MINIMALLY INVASIVE, 3 OR MORE LEVELS, POSTERIOR APPROACH	1
1281	ZZCLOSED REDUCTION, FRACTURE, TOE, WITH PERCUTANEOUS PINNING	1
1282	CURETTAGE AND CEMENTATION, BONE, LOWER EXTREMITY	1
1283	EXAM UNDER ANESTHESIA, WITH SUTURE OR STAPLE REMOVAL	1
1284	ZZTENOSYNOVECTOMY, HAND	1
1285	LASER KTP ENDOSCOPIC SINUS SURGERY	1
1286	LAMINECTOMY, SPINE, LUMBAR, 1 LEVEL, USING OPTICAL TRACKING SYSTEM	1
1287	ZZCREATION, SLING, MIDURETHRAL, USING TRANSOBTURATOR TAPE (ARIS)	1
1288	TENODESIS, MCP JOINT	1
1289	OPEN REDUCTION INTERNAL FIXATION, FRACTURE, FEMUR	1
1290	EXAM UNDER ANESTHESIA, WITH MASTOID CAVITY CLEANING	1
1291	OUT OF OR RECOVERY	1
1292	OPEN REDUCTION INTERNAL FIXATION FIBULA, DISTAL, USING INRAMEDULLARY NAILING	1
1293	LASER ABLATION VEIN VARICOSE	1
1294	AUDIOMETRY, AUDITORY RESPONSE, BRAINSTEM	1
1295	MRI BIOPSY BONE	1
1296	EXCISION, LESION, BENIGN, TORSO OR EXTREMITY, 3.1 CM TO 4.0 CM IN DIAMETER	1
1297	OPTICAL TRACKING SYSTEM CRANIOPLASTY	1
1298	ZZREPAIR, FRACTURE NONUNION, LOWER EXTREMITY, USING BONE GRAFT	1
1299	LAMINECTOMY, SPINE, CERVICAL, MINIMALLY INVASIVE, 1 LEVEL, USING OPTICAL TRACKING SYSTEM	1
1300	EXCISION, PAROTID GLAND AND MASTOID, WITH MODIFIED RADICAL NECK DISSECTION	1
1301	REPOSITIONING, INTRAOCULAR LENS IMPLANT	1
1302	REPLACEMENT, ICD	1
1303	ZZCOLPORRHAPHY, ANTERIOR, FOR PROLAPSE REPAIR, USING AXIS GRAFT	1
1304	FUSION, SACROILIAC JOINT, OPEN, OPTICAL TRACKING SYSTEM	1
1305	REPAIR OR EMBOLECTOMY, ARTERY, RADIAL	1
1306	EXCISION, NEOPLASM, SOFT TISSUE, NECK OR THORAX	1
1307	REMOVAL, BALLOON, INTRAGASTRIC, ENDOSCOPIC	1
1308	EXCISION, MASS, CHEEK, WITH PEDICLE FLAP CLOSURE	1
1309	RECONSTRUCTION, MAXILLA	1
1310	REVISION, ARTHROPLASTY, HIP, TOTAL, ANTERIOR APPROACH, USING HANA TABLE	1
1311	RELEASE, MUSCLE, SOLEUS, PARTIAL	2
1312	BUNIONECTOMY, AKIN, WITH HAMMER TOE CORRECTION	2
1313	REPLACEMENT, PULSE GENERATOR, NEUROSTIMULATOR	2
1314	EXCISION, LESION, RECTUM	2
1315	EXCISION, MASS, HAND	2
1316	HYSTERECTOMY, TOTAL, ROBOT-ASSISTED, USING DA VINCI XI, WITH SALPINGO-OOPHORECTOMY AND LYMPHADENECTOMY, FOR NEOPLASM STAGING	2
1317	ARTHROPLASTY, KNEE, TOTAL	2
1318	EXOSTECTOMY, FOOT	2
1319	OPEN REDUCTION INTERNAL FIXATION, FRACTURE, ANKLE	2
1320	COMBINED DAVINCI XI HYSTERECTOMY TOTAL, SALPINGO-OOPHORECTOMY, NODE DISSECTION	2
1321	REVISION, ARTERIOVENOUS FISTULA, UPPER EXTREMITY	2
1322	DECOMPRESSION, SPINE, LUMBAR, 1 LEVEL	2
1323	EXAM UNDER ANESTHESIA, ANUS	2
1324	FUSION, JOINT, FOOT	2
1325	EXCISION, PILONIDAL CYST	2
1326	REPAIR, KNEE, POSTERIOR CRUCIATE LIGAMENT, ARTHROSCOPIC	2
1327	RECONSTRUCTION, BREAST, IMMEDIATE OR DELAYED, WITH PERMANENT BREAST IMPLANT	2
1328	MICRODISCECTOMY, SPINE, LUMBAR, 1 LEVEL, POSTERIOR APPROACH	2
1329	HYSTERECTOMY, TOTAL, ROBOT-ASSISTED, WITH BILATERAL OOPHORECTOMY	2
1330	RECONSTRUCTION, KNEE, ANTERIOR CRUCIATE LIGAMENT, ARTHROSCOPIC	2
1331	REMOVAL, VASCULAR ACCESS CATHETER	2
1332	MASTECTOMY, SIMPLE	2
1333	INSERTION, VAGUS NERVE STIMULATOR	2
1334	ARTHROTOMY, FOOT	2
1335	EXCISION, MASS, NECK	2
1336	REMOVAL, VASCULAR ACCESS PORT	2
1337	URETHROPLASTY	2
1338	PROCEDURE, PELVIS, ROBOT-ASSISTED	2
1339	ZZ ICD	2
1340	BIOPSY, BREAST, WITH RADIOACTIVE SEED LOCALIZATION	2
1341	RELEASE ULNAR NERVE (ELBOW)	2
1342	EXCISION, MORTON'S NEUROMA	2
1343	HYSTERECTOMY, TOTAL, LAPAROSCOPIC	2
1344	ARTHROPLASTY, HIP, TOTAL	2
1345	REPAIR, TENDON, BICEPS, DISTAL	2
1346	RELEASE, TRIGGER FINGER	2
1347	MYRINGOTOMY, BILATERAL, WITH VENTILATION TUBE INSERTION	2
1348	BUNIONECTOMY	2
1349	SINUS SURGERY, ENDOSCOPIC	2
1350	HYSTERECTOMY, TOTAL, LAPAROSCOPIC, WITH SALPINGO-OOPHORECTOMY	2
1351	CHEILECTOMY	2
1352	LITHOTRIPSY, EXTRACORPOREAL SHOCK WAVE (ESWL)	2
1353	REPLACEMENT, PENILE PROSTHESIS, INFLATABLE	2
1354	BIOPSY, BREAST	2
1355	CHOLECYSTECTOMY, LAPAROSCOPIC, WITH CHOLANGIOGRAM	2
1356	HERNIORRHAPHY, INCISIONAL, OPEN	2
1357	DEBRIDEMENT, KNEE, ARTHROSCOPIC	2
1358	EXCISION, MASS, BACK	2
1359	MORCELLATION, HYSTEROSCOPIC	2
1360	REMOVAL, HARDWARE, ANKLE	2
1361	EXCISION, MASS, TORSO	2
1362	LAMINECTOMY, SPINE, LUMBAR, 1 LEVEL	2
1363	REPLACEMENT, PULSE GENERATOR OR BATTERY, DEEP BRAIN STIMULATOR	2
1364	HYSTERECTOMY, VAGINAL, OPEN	2
1365	EXCISION, SPERMATOCELE	2
1366	REPAIR, ECTROPION, EYE, BILATERAL	2
1367	IRRIGATION AND DEBRIDEMENT, UPPER EXTREMITY	2
1368	DILATION AND CURETTAGE, UTERUS, WITH ULTRASOUND GUIDANCE	2
1369	BUNIONECTOMY, WITH HAMMER TOE CORRECTION	2
1370	REMOVAL, HARDWARE, FOOT	2
1371	EXCISION, MASS, UPPER EXTREMITY	2
1372	HYSTERECTOMY, SUPRACERVICAL, ROBOT-ASSISTED, LAPAROSCOPIC, WITH SACROCOLPOPEXY	2
1373	EXCISION, SOFT TISSUE, USING ULTRASONIC ASPIRATOR SYSTEM	2
1374	EXCISION, LESION, FACE	2
1375	HERNIORRHAPHY, INCISIONAL, ROBOT-ASSISTED, LAPAROSCOPIC, USING DA VINCI XI	2
1376	ARTHROPLASTY, HIP, TOTAL, DIRECT ANTERIOR APPROACH	2
1377	URETHROPLASTY, STAGE 1, USING BUCCAL GRAFT	2
1378	OPEN REDUCTION INTERNAL FIXATION, FRACTURE, ELBOW	2
1379	FUNCTIONAL ENDOSCOPIC SINUS SURGERY, WITH BALLOON SINUPLASTY, WITH IMAGING GUIDANCE	2
1380	EXCISION, LESION, CONJUNCTIVA	2
1381	INSERTION, SPINAL CORD STIMULATOR, DORSAL COLUMN	2
1382	HERNIORRHAPHY, VENTRAL, ROBOT-ASSISTED	2
1383	RECONSTRUCTION, KNEE, ANTERIOR CRUCIATE LIGAMENT, ARTHROSCOPIC, USING HAMSTRING AUTOGRAFT	2
1384	VAPORIZATION, PROSTATE, PHOTOSELECTIVE, USING 532 NANOMETER 80 WATT KTP LASER	2
1385	CLOSED REDUCTION, FRACTURE, FINGER, WITH PERCUTANEOUS PINNING	2
1386	REPAIR, TENDON, PATELLAR	2
1387	COMBINED DILATION AND CURETTAGE, ABLATE ENDOMETRIUM NOVASURE	2
1388	EXAM UNDER ANESTHESIA, RECTUM, WITH RECTAL FISTULOTOMY	2
1389	TONSILLECTOMY	2
1390	MOHS MICROGRAPHIC SURGERY	2
1391	HYSTERECTOMY, TOTAL, ROBOT-ASSISTED, LAPAROSCOPIC, USING DA VINCI XI	2
1392	OPEN REDUCTION INTERNAL FIXATION, FRACTURE, FINGER	2
1393	VAPORIZATION, ENDOMETRIOSIS, LAPAROSCOPIC, USING CO2 LASER	2
1394	EXCISION, EXOSTOSIS, TOE	2
1395	HERNIORRHAPHY, INCISIONAL, ROBOT-ASSISTED, USING DA VINCI XI	2
1396	INSERTION, ELECTRODE LEAD AND PULSE GENERATOR, NEUROSTIMULATOR, SACRAL	2
1397	REVISION, SCAR, BREAST	2
1398	ARTHROPLASTY, SHOULDER, TOTAL	2
1399	ORCHIECTOMY	2
1400	HERNIORRHAPHY, VENTRAL, LAPAROSCOPIC	2
1401	LAMINECTOMY, SPINE, LUMBAR, 2 LEVELS	2
1402	HYSTERECTOMY, TOTAL, ROBOT-ASSISTED, WITH BILATERAL SALPINGECTOMY	2
1403	EXCISION, MASS, EXTERNAL EAR	2
1404	CORRECTION, HAMMER TOE	2
1405	BUNIONECTOMY, LAPIDUS, WITH TARSOMETATARSAL JOINT FUSION	2
1406	SURGERY, PARANASAL SINUS, ENDOSCOPIC, WITH NASAL SEPTOPLASTY, TURBINOPLASTY, AND MAXILLARY SINUSOTOMY	2
1407	OPEN REDUCTION INTERNAL FIXATION, FRACTURE, CLAVICLE	2
1408	EXCISION, MASS, WRIST	2
1409	BIOPSY, LYMPH NODE, FEMORAL	2
1410	BIOPSY, BREAST, WITH RADIOFREQUENCY IDENTIFICATION	2
1411	ANESTHESIA OUT OF OR COMPUTED TOMOGRAPHY (10)	2
1412	REPAIR, TENDON, QUADRICEP	2
1413	COMBINED MYRINGOTOMY, INSERT TUBE	2
1414	CYSTOLITHOTOMY, PERCUTANEOUS	2
1415	BIOPSY, ARTERY, TEMPORAL	2
1416	CONE BIOPSY, CERVIX, USING LOOP ELECTROSURGICAL EXCISION PROCEDURE (LEEP)	2
1417	FUSION, JOINT, WRIST	2
1418	REPAIR, HERNIA, INGUINAL, BILATERAL, LAPAROSCOPIC, USING TRANSABDOMINAL PREPERITONEAL PATCH	2
1419	ORCHIECTOMY, INGUINAL APPROACH	2
1420	TYMPANOMASTOIDECTOMY, WITH FACIAL NERVE MONITORING	2
1421	HERNIORRHAPHY, UMBILICAL, LAPAROSCOPIC	2
1422	REVISION, TOTAL ARTHROPLASTY, KNEE	2
1423	ABLATION, LESION, CERVIX OR VULVA, USING LASER	2
1424	DILATION, CERVIX, WITH NOVASURE ENDOMETRIAL ABLATION	2
1425	RECONSTRUCTION, BREAST, BILATERAL, WITH BREAST IMPLANT INSERTION	2
1426	REMOVAL, GASTRIC BAND, ADJUSTABLE, LAPAROSCOPIC	2
1427	EXCISION, LESION, FACE, WITH PEDICLE FLAP CLOSURE	2
1428	EXCISION, LESION, FINGER	2
1429	EXCISION, MASS, FOOT	2
1430	OSTEOTOMY, WRIST	2
1431	DECOMPRESSION, SPINE, LUMBAR, 2 LEVELS	2
1432	EXCISION, MASS, AXILLARY	2
1433	TRANSURETHRAL RESECTION (TUR) PROSTATE, USING KTP LASER	2
1434	ORBITOTOMY	2
1435	DISSECTION, NECK, MODIFIED RADICAL	2
1436	ZZEXCISION, FISSURE OR FISTULA, ANUS	2
1437	REMOVAL, HARDWARE, WRIST	2
1438	ARTHROPLASTY, CARPOMETACARPAL JOINT, THUMB, WITH FUSION OF THUMB MCP JOINT	2
1439	REPAIR, LIGAMENT, ANKLE, ARTHROSCOPIC	2
1440	EXCISION, LESION, LOWER EXTREMITY (MINOR ROOM)	2
1441	FUSION, SPINE, CERVICAL, 1 LEVEL, ANTERIOR APPROACH	2
1442	INCISION AND DRAINAGE, PERINEUM	2
1443	REPAIR, TENDON, ACHILLES	2
1444	EXCISION, CYST	2
1445	SURGICAL PROCEDURE, LAPAROSCOPIC, ADULT	2
1446	ZZTHYROIDECTOMY, SUBTOTAL	2
1447	ORCHIECTOMY, BILATERAL, SCROTAL APPROACH	2
1448	EXCISION, NEOPLASM, CHEST WALL	2
1449	INSERTION, BONE ANCHORED HEARING AID	2
1450	BIOPSY, BREAST, WITH NEEDLE LOCALIZATION	2
1451	REPAIR, RETRACTION, EYELID, BILATERAL	2
1452	REPAIR, HERNIA, LAPAROSCOPIC, PREPERITONEAL APPROACH	2
1453	REVISION, RECONSTRUCTION, BREAST	2
1454	DISCECTOMY, SPINE, LUMBAR, 1 LEVEL	2
1455	OPEN REDUCTION INTERNAL FIXATION, FRACTURE, HAND	2
1456	FISTULOTOMY, RECTUM	2
1457	ARTHROPLASTY, CARPOMETACARPAL JOINT, THUMB	2
1458	EXCISION, LESION, BACK	2
1459	TRANSPOSITION, NERVE, ULNAR	2
1460	DECOMPRESSION, SPINE, CERVICAL, 1 LEVEL, ANTERIOR APPROACH, WITH FUSION	2
1461	ENDOSCOPIC BALLOON SINUPLASTY ACCLARENT	2
1462	Implantable Cardioverter Defibrillator Generator Replacement - Dual	2
1463	EXCISION, LESION, EYELID	2
1464	ARTHROPLASTY, TOE	2
1465	CYSTOLITHOLAPAXY	2
1466	SEPTOPLASTY, NOSE	2
1467	TURBINOPLASTY	2
1468	FUSION, JOINT, METATARSAL PHALANGEAL	2
1469	HERNIORRHAPHY, INCISIONAL, LAPAROSCOPIC	2
1470	EXCISION, MASS, INGUINAL REGION	2
1471	MASTECTOMY, BILATERAL, SIMPLE	2
1472	EXCISION, FIBROMA, PLANTAR	2
1473	FUNCTIONAL ENDOSCOPIC SINUS SURGERY, WITH NASAL SEPTOPLASTY	2
1474	EXCISION, HIDRADENITIS	2
1475	REVISION, SCAR, TORSO	2
1476	LIGATION, ARTERIOVENOUS FISTULA	2
1477	HYSTERECTOMY, VAGINAL, WITH SALPINGECTOMY	2
1478	FISSURECTOMY, ANAL	2
1479	LYSIS, ADHESIONS, KNEE	2
1480	MAMMOPLASTY, REDUCTION	2
1481	RELEASE, NERVE, ULNAR, ENDOSCOPIC	2
1482	FACIAL REANIMATION	2
1483	EXCISION, LESION, UPPER EXTREMITY	2
1484	ARTHROPLASTY, ELBOW, TOTAL	2
1485	RECONSTRUCTION, FOREFOOT, WITH MTP JOINT FUSION	2
1486	EXCISION, LESION, EXTERNAL EAR	2
1487	PLICATION, PENIS	2
1488	HYSTERECTOMY, TOTAL, LAPAROSCOPIC, WITH SALPINGO-OOPHORECTOMY AND LYMPHADENECTOMY	2
1489	EXCISION, LESION, LOWER EXTREMITY	2
1490	REMOVAL, CALCULUS, SALIVARY GLAND, ENDOSCOPIC	2
1491	EXCISION, MASS, HEAD	2
1492	VULVECTOMY, SIMPLE	2
1493	REPAIR, RETRACTION, EYELID	2
1494	REPAIR, TENDON, HAND	2
1495	FUNDOPLICATION, NISSEN, ROBOT-ASSISTED, LAPAROSCOPIC, USING DA VINCI XI	2
1496	VAPORIZATION, ENDOMETRIUM, LAPAROSCOPIC, USING CO2 LASER, WITH LYSIS OF ADHESIONS	2
1497	EXCISION, MASS, BUTTOCK	2
1498	LAMINECTOMY, SPINE, LUMBAR, 2 LEVELS, POSTERIOR APPROACH, USING MICROSCOPE	2
1499	EXCISION, NEOPLASM, UPPER EXTREMITY	2
1500	REPAIR, HAMMER TOE, BILATERAL	2
1501	REMOVAL, SPINAL CORD STIMULATOR, DORSAL COLUMN	2
1502	PROCTOPEXY, RECTAL APPROACH	2
1503	EXCISION, GANGLION CYST, PHALANX REGION	2
1504	SALPINGO-OOPHORECTOMY, BILATERAL, LAPAROSCOPIC, WITH LYMPHADENECTOMY	2
1505	RELEASE, DUPUYTREN CONTRACTURE	2
1506	REVISION, TOTAL ARTHROPLASTY, HIP	2
1507	UVULOPALATOPHARYNGOPLASTY	2
1508	REMOVAL, INTRAMEDULLARY ROD, TIBIA	2
1509	FULGURATION, CONDYLOMA, PENIS	2
1510	HYSTERECTOMY, SUPRACERVICAL, ROBOT-ASSISTED, LAPAROSCOPIC, USING DA VINCI SI, WITH SACROCOLPOPEXY, PARAVAGINAL AND POSTERIOR REPAIR	2
1511	ZZEXCISION, GANGLION CYST	2
1512	REMOVAL, FOREIGN BODY, FINGER	2
1513	HYSTERECTOMY, TOTAL, LAPAROSCOPIC, SINGLE INCISION	2
1514	BIOPSY, MUSCLE	2
1515	FAT GRAFT, BREAST	2
1516	REMOVAL, HARDWARE, FACE	2
1517	PROCTOPLASTY	2
1518	FASCIOTOMY, LOWER EXTREMITY	2
1519	EXCISION, MASS, HIP	2
1520	REMOVAL, HARDWARE, STERNUM	2
1521	URETHROPLASTY, USING BUCCAL MUCOSA GRAFT	2
1522	STAB PHLEBECTOMY, VARICOSE VEIN	2
1523	ARTHROPLASTY, FINGER	2
1524	REMOVAL, FOREIGN BODY, UPPER EXTREMITY	2
1525	INSERTION, ELECTRODE LEAD AND PULSE GENERATOR, SPINAL CORD STIMULATOR, DORSAL COLUMN	2
1526	REPLACEMENT, IMPLANT, BREAST	2
1527	REPAIR, LIGAMENT, HAND	2
1528	EXCISION, LESION, NECK	2
1529	ANESTHESIA OUT OF OR CATH LAB ABLATION ADULT	2
1530	EXCISION, EXOSTOSIS, RETROCALCANEAL	2
1531	EXCISION, MASS, FACE	2
1532	BIOPSY, PROSTATE, RECTAL APPROACH	2
1533	INSERT IMPLANTABLE CARDIOVERTER-DEFIBRILLATOR (ICD)	2
1534	INSERTION, INTRAUTERINE DEVICE	2
1535	EXCISION, LESION, FOOT	2
1536	ABLATION, ENDOMETRIOSIS, ROBOT-ASSISTED, USING LASER	2
1537	OSTEOTOMY, MAXILLA	2
1538	REVISION, TOTAL ARTHROPLASTY, ANKLE	2
1539	REMOVAL, HARDWARE, ELBOW	2
1540	IRRIGATION AND DEBRIDEMENT, MANDIBLE	2
1541	BIOPSY, LYMPH NODE, INGUINOFEMORAL, OR INGUINOFEMORAL LYMPHADENECTOMY	2
1542	HYDROCELECTOMY, INGUINAL APPROACH	2
1543	SALPINGO-OOPHORECTOMY, ROBOT-ASSISTED	2
1544	ETHMOIDECTOMY	2
1545	EXCISION, SUBMANDIBULAR GLAND	2
1546	SURGICAL PROCUREMENT, GRAFT, SKIN, SPLIT-THICKNESS, EXTREMITY	2
1547	RECONSTRUCTION, BREAST, BILATERAL, WITH TISSUE EXPANDER INSERTION	2
1548	REPAIR, TENDON, ANKLE	2
1549	RADIOFREQUENCY ABLATION, LESION, BONE, USING OPTICAL TRACKING SYSTEM	2
1550	IRRIGATION AND DEBRIDEMENT, PERINEUM	2
1551	ZZINSERTION, MIDURETHRAL SLING, USING POLYPROPYLENE (ALTIS), USING SINGLE INCISION	2
1552	IRRIGATION AND DEBRIDEMENT, BREAST	2
1553	RELEASE, TRIGGER FINGER, BILATERAL	2
1554	SYMPATHECTOMY, SPINE, THORACIC, THORACOSCOPIC	2
1555	FUSION, JOINT, FINGER	2
1556	EXCISION, LIPOMA (MINOR ROOM)	2
1557	EXCISION, NEUROMA, LOWER EXTREMITY	2
1558	EXCISION, LESION, BUTTOCK	2
1559	EXCISION, LESION, MANDIBLE	2
1560	EXCISION, MASS, INTRAORAL	2
1561	DECOMPRESSION, SPINE, CERVICAL, 3 OR MORE LEVELS, ANTERIOR APPROACH, WITH FUSION	2
1562	REVISION, ARTHROPLASTY, KNEE TOTAL, WITH TIBIAL INSERT REPLACEMENT	2
1563	EXCISION, CYST, OVARY, ROBOT-ASSISTED, LAPAROSCOPIC, USING DA VINCI SI	2
1564	REPAIR, PTOSIS, BROW, BILATERAL	2
1565	STAPEDECTOMY, USING CO2 LASER	2
1566	VEIN STRIPPING, VARICOSE	2
1567	LAMINECTOMY, SPINE, LUMBAR, 3 OR MORE LEVELS	2
1568	EXCISION, LESION, LIP	2
1569	FUSION, SACROILIAC JOINT	2
1570	MAXILLARY ANTROSTOMY	2
1571	FISTULECTOMY, ANAL	2
1572	SYNOVECTOMY, KNEE, ANTERIOR APPROACH	2
1573	ORCHIECTOMY, BILATERAL, INGUINAL APPROACH	2
1574	ABLATION OR EXCISION, ENDOMETRIOMA, ROBOT-ASSISTED, USING DA VINCI XI	2
1575	BIOPSY, BONE, TOE	2
1576	REPLACEMENT, PULSE GENERATOR, VAGUS NERVE STIMULATOR	2
1577	DECOMPRESSION, ORBIT, ENDOSCOPIC, USING OPTICAL TRACKING SYSTEM	2
1578	PYELOPLASTY, ROBOT-ASSISTED, LAPAROSCOPIC	2
1579	HERNIORRHAPHY, UMBILICAL, ROBOT-ASSISTED, LAPAROSCOPIC, USING DA VINCI XI	2
1580	EXCISION, LESION, AXILLA	2
1581	AUGMENTATION, BREAST, BILATERAL	2
1582	OPEN REDUCTION INTERNAL FIXATION, FRACTURE, CALCANEUS	2
1583	CRYOTHERAPY, PROSTATE	2
1584	REVISION, FLAP, TRAM	2
1585	IRRIGATION AND DEBRIDEMENT, KNEE, ARTHROSCOPIC	2
1586	FUSION, TIBIOTALOCALCANEAL, USING INTRAMEDULLARY ROD	2
1587	REMOVAL, INTRAMEDULLARY ROD, FEMUR	2
1588	REMOVAL, HARDWARE, HAND	2
1589	ZZOPEN REDUCTION INTERNAL FIXATION, FRACTURE, RADIUS OR ULNA	2
1590	HYSTERECTOMY, TOTAL, ROBOT-ASSISTED, LAPAROSCOPIC, USING DA VINCI XI, WITH BILATERAL SALPINGO-OOPHORECTOMY AND SENTINEL LYMPH NODE BIOPSIES, MINI LAPAROTOMY	2
1591	HYSTERECTOMY, TOTAL, ROBOT-ASSISTED, USING DA VINCI SI, WITH SALPINGECTOMY	2
1592	HERNIORRHAPHY, FEMORAL, LAPAROSCOPIC	2
1593	OSTEOTOMY, MANDIBLE	2
1594	MASTECTOMY, MODIFIED RADICAL	2
1595	CANALPLASTY	2
1596	TRACHELECTOMY	2
1597	INCISION AND DRAINAGE, UPPER EXTREMITY	2
1598	ZZ PPM GENERATOR CHANGE SINGLE	2
1599	HEMILAMINECTOMY, SPINE, LUMBAR, 2 LEVELS, WITH DISCECTOMY	2
1600	TRANSANAL MINIMALLY INVASIVE SURGERY (TAMIS)	2
1601	OPEN REDUCTION INTERNAL FIXATION, FRACTURE, TIBIA, USING INTRAMEDULLARY ROD	2
1602	MAMMOPLASTY, AUGMENTATION, BILATERAL, COSMETIC	2
1603	ARTHROTOMY, KNEE	2
1604	DAVINCI HYSTERECTOMY SUPRACERVICAL, SALPINGO-OOPHORECTOMY INCLUDING BILATERAL	2
1605	CORE DECOMPRESSION, FEMUR, HEAD	2
1606	REMOVAL, ARTERIOVENOUS FISTULA, UPPER EXTREMITY	2
1607	HYSTERECTOMY, SUPRACERVICAL, ROBOT-ASSISTED, LAPAROSCOPIC, USING DA VINCI XI, WITH SALPINGO-OOPHORECTOMY, SACROCOLPOPEXY, PARAVAGINAL REPAIR, POSTERIOR REPAIR	2
1608	ADENOIDECTOMY	2
1609	TYMPANOMASTOIDECTOMY, USING KTP LASER	2
1610	EXCISION, EXOSTOSIS, TIBIA OR FIBULA	2
1611	INCISION AND DRAINAGE, KNEE	2
1612	HERNIORRHAPHY, INCISIONAL, ROBOT-ASSISTED, LAPAROSCOPIC, USING DA VINCI SI	2
1613	PROSTATECTOMY, ROBOT-ASSISTED, LAPAROSCOPIC	2
1614	EXCISION, FINGERNAIL	2
1615	EXCISION, NEOPLASM, PELVIC REGION, ANTERIOR APPROACH	2
1616	HYSTERECTOMY, TOTAL, ROBOT-ASSISTED, USING DA VINCI XI, WITH BILATERAL OOPHORECTOMY	2
1617	REPAIR, SHOULDER, OPEN, BANKART	2
1618	EXCISION, BONE SPUR, FOOT, WITH PLANTAR FASCIA RELEASE	2
1619	CHOLECYSTECTOMY, ROBOT-ASSISTED, LAPAROSCOPIC, USING DA VINCI XI	2
1620	DECOMPRESSION, ORBIT, ENDOSCOPIC	2
1621	ORCHIECTOMY, RADICAL	2
1622	REPAIR, LACERATION, PERINEAL	2
1623	REVISION, SCAR, FACE	2
1624	BIOPSY, SKIN	2
1625	HYSTERECTOMY, RADICAL, ROBOT-ASSISTED, USING DA VINCI XI, WITH SALPINGO-OOPHORECTOMY AND LYMPHADENECTOMY	2
1626	REVISION, ARTIFICIAL URINARY SPHINCTER	2
1627	EXCISION, METATARSAL BONE, HEAD	2
1628	DILATION, CERVIX, WITH ENDOMETRIAL HYDROTHERMAL ABLATION	2
1629	HERNIORRHAPHY, INCISIONAL, ROBOT-ASSISTED, LAPAROSCOPIC, USING DA VINCI XI, WITH TRANSVERSE ABDOMINIS RELEASE	2
1630	FISTULECTOMY, RECTUM	2
1631	REPAIR, TENDON, TRICEPS	2
1632	HYSTERECTOMY, TOTAL, LAPAROSCOPIC, WITH SALPINGO-OOPHORECTOMY, PELVIC LYMPHADENECTOMY, AND MALIGNANT NEOPLASM STAGING	2
1633	IRRIGATION AND DEBRIDEMENT, WOUND, SACRAL REGION	2
1634	PYELOPLASTY, ROBOT-ASSISTED, LAPAROSCOPIC, USING DA VINCI XI	2
1635	FORAMINOTOMY, SPINE, CERVICAL, 2 LEVELS, POSTERIOR APPROACH	2
1636	VAGINOPLASTY	2
1637	STAPEDOTOMY	2
1638	EXCISION, MASS, PELVIS, LAPAROSCOPIC	2
1639	FUSION, JOINT, MIDFOOT	2
1640	DESTRUCTION, LESION, MOUTH, USING CO2 LASER	3
1641	BURSECTOMY, KNEE	3
1642	INCISION AND DRAINAGE, TORSO	3
1643	EXCISION, MASS, LOWER EXTREMITY	3
1644	REVISION, SCAR, EXTREMITY	3
1645	DILATION AND CURETTAGE, UTERUS	3
1646	EXAM UNDER ANESTHESIA, RECTUM	3
1647	INSERTION, VASCULAR ACCESS PORT	3
1648	LUMPECTOMY, BREAST, WITH RADIOACTIVE SEED LOCALIZATION	3
1649	LUMPECTOMY, BREAST	3
1650	LUMPECTOMY, BREAST, WITH RADIOACTIVE SEED LOCALIZATION AND SENTINEL LYMPH NODE BIOPSY	3
1651	MASTECTOMY, SIMPLE, WITH SENTINEL LYMPH NODE DISSECTION	3
1652	FUSION, SACROILIAC JOINT, USING OPTICAL TRACKING SYSTEM	3
1653	BIOPSY, BONE MARROW	3
1654	LUMPECTOMY, BREAST, WITH SENTINEL LYMPH NODE BIOPSY	3
1655	BUNIONECTOMY, LAPIDUS	3
1656	EXCISION, SOFT TISSUE, SHOULDER	3
1657	BIOPSY, BONE, LOWER EXTREMITY	3
1658	INCISION AND DRAINAGE, LOWER EXTREMITY	3
1659	CREATION, ARTERIOVENOUS FISTULA, UPPER EXTREMITY	3
1660	EXCISION, TRAPEZIUM, WITH SUTURE SUSPENSIONPLASTY	3
1661	DISCECTOMY, SPINE, LUMBAR, MINIMALLY INVASIVE, 1 LEVEL	3
1662	RELEASE, CARPAL TUNNEL	3
1663	EXCISION, BONE, LOWER EXTREMITY	3
1664	EXAM UNDER ANESTHESIA, PELVIS	3
1665	EXCISION, TOENAIL, BILATERAL	3
1666	REMOVAL, TISSUE EXPANDER, BREAST	3
1667	OSTEOTOMY, FOOT, OPEN	3
1668	MASTECTOMY, NIPPLE SPARING	3
1669	BIOPSY, LYMPH NODE, SUPRACLAVICULAR	3
1670	INCISION AND DRAINAGE, VAGINA	3
1671	EXCISION, LESION, CHEEK	3
1672	ARTHROTOMY, SHOULDER	3
1673	LITHOTRIPSY, CALCULUS, BLADDER, USING HOLMIUM LASER	3
1674	BIOPSY, BREAST, WITH NEEDLE LOCALIZATION AND SENTINEL LYMPH NODE BIOPSY	3
1675	INJECTION, FACET JOINT, LUMBOSACRAL, SECOND INJECTION	3
1676	EXCISION, NEOPLASM, SOFT TISSUE, THIGH	3
1677	REMOVAL, HARDWARE, LOWER EXTREMITY	3
1678	EXCISION, CLAVICLE, DISTAL	3
1679	HYSTERECTOMY, SUPRACERVICAL, ROBOT-ASSISTED, LAPAROSCOPIC, USING DA VINCI SI	3
1680	DISCECTOMY, SPINE, CERVICAL, ANTERIOR APPROACH, WITH INTERVERTEBRAL DISC REPLACEMENT	3
1681	RADIOFREQUENCY ABLATION, VARICOSE VEIN, WITH STAB PHLEBECTOMY	3
1682	FUSION, JOINT, TOE	3
1683	MASTECTOMY, PARTIAL	3
1684	AMPUTATION, TOE	3
1685	COCCYGECTOMY	3
1686	RELEASE, ARTERY, POPLITEAL, FOR ENTRAPMENT	3
1687	EXCISION, LESION, HEAD	3
1688	ENDOSCOPIC RETROGRADE CHOLANGIOPANCREATOGRAPHY	3
1689	INSERTION, PENILE PROSTHESIS, INFLATABLE	3
1690	HEMILAMINECTOMY, SPINE, LUMBAR, 1 LEVEL, WITH DISCECTOMY	3
1691	TRANSURETHRAL RESECTION OF BLADDER TUMOR, WITH INSTILLATION OF OPTICAL IMAGING AGENT INTO BLADDER	3
1692	REPAIR, TENDON, WRIST	3
1693	LAMINECTOMY, SPINE, CERVICAL, 2 LEVELS, POSTERIOR APPROACH	3
1694	CLOSED REDUCTION, MANDIBLE	3
1695	IRRIGATION AND DEBRIDEMENT, TOE	3
1696	CREATION, CYSTOSTOMY, OPEN, WITH SUPRAPUBIC CATHETER INSERTION	3
1697	INSERTION, NEUROSTIMULATOR, SACRAL	3
1698	LITHOTRIPSY, PANCREAS, EXTRACORPOREAL SHOCK WAVE (ESWL)	3
1699	EXAM UNDER ANESTHESIA, ORAL CAVITY	3
1700	REPAIR, TENDON, PERONEAL	3
1701	MICRODISCECTOMY, SPINE, LUMBAR, 2 LEVELS, POSTERIOR APPROACH	3
1702	MICRODISCECTOMY, SPINE, LUMBAR, 1 LEVEL, POSTERIOR APPROACH, USING OPTICAL TRACKING SYSTEM	3
1703	INSERTION, SACRAL NERVE STIMULATOR, STAGE 1	3
1704	RELEASE, CARPAL TUNNEL, ENDOSCOPIC	3
1705	ABDOMINOPLASTY, WITH PANNICULECTOMY	3
1706	REMOVAL, PORT, PERITONEAL	3
1707	CREATION, GRAFT, ARTERIOVENOUS, UPPER EXTREMITY, USING BOVINE GRAFT	3
1708	EXCISION, NEOPLASM, SOFT TISSUE, FOREARM	3
1709	LENGTHENING, TENDON, ACHILLES	3
1710	BIOPSY, BONE, UPPER EXTREMITY	3
1711	RECESSION, MUSCLE, GASTROCNEMIUS	3
1712	RELEASE, FASCIA, PLANTAR	3
1713	ARTHROTOMY, KNEE, WITH AUTOLOGOUS CHONDROCYTE IMPLANTATION	3
1714	MASTECTOMY, BILATERAL, SIMPLE, WITH BILATERAL SENTINEL LYMPH NODE BIOPSY	3
1715	EXCISION, LESION, CHEEK, WITH PEDICLE FLAP CLOSURE	3
1716	HYSTERECTOMY, SUPRACERVICAL, ROBOT-ASSISTED, LAPAROSCOPIC, WITH SALPINGO-OOPHORECTOMY AND SACROCOLPOPEXY, USING DA VINCI XI	3
1717	IRRIGATION AND DEBRIDEMENT, FOOT	3
1718	INSERTION, ARTIFICIAL URINARY SPHINCTER	3
1719	INSERTION, SACRAL NERVE STIMULATOR, STAGE 2	3
1720	IRRIGATION AND DEBRIDEMENT, ABDOMINAL CAVITY	3
1721	ARTHROTOMY, SHOULDER, WITH ROTATOR CUFF REPAIR	3
1722	ABLATION, NEOPLASM, LIVER, LAPAROSCOPIC	3
1723	RADIOFREQUENCY ABLATION, VARICOSE VEIN, WITHOUT STAB PHLEBECTOMY	3
1724	INSERTION, CATHETER, DIALYSIS, PERITONEAL, LAPAROSCOPIC	3
1725	REVISION, BACLOFEN PUMP	3
1726	DISCECTOMY, SPINE, CERVICAL, 1 LEVEL, ANTERIOR APPROACH, WITH FUSION	3
1727	REMOVAL, MAGNET, FROM COCHLEAR IMPLANT	3
1728	RECONSTRUCTION, EYELID	3
1729	BIOPSY, LYMPH NODE, AXILLARY	3
1730	INCISION AND DRAINAGE, BREAST	3
1731	EXCISION, NEOPLASM, LOWER EXTREMITY	3
1732	REMOVAL, HARDWARE, UPPER EXTREMITY	3
1733	EXCISION, LESION, MOUTH	3
1734	PROBING, NASOLACRIMAL DUCT, BILATERAL, WITH BILATERAL STENT INSERTION	3
1735	LAMINECTOMY, SPINE, LUMBAR, MINIMALLY INVASIVE, 1 LEVEL	3
1736	INSERTION, SETON STITCH	3
1737	EPIDIDYMOVASOSTOMY	3
1738	INTERNAL FIXATION, FRACTURE, TROCHANTERIC, HIP, USING PINS OR RODS	3
1739	CARPECTOMY, PROXIMAL ROW	3
1740	DECOMPRESSION, SPINE, LUMBAR, MINIMALLY INVASIVE, 1 LEVEL	3
1741	RELEASE, TARSAL TUNNEL	3
1742	BIOPSY, LYMPH NODE, SENTINEL	3
1743	INJECTION, ONABOTULINUMTOXINA	3
1744	NEPHROLITHOTOMY, PERCUTANEOUS	3
1745	DECORTICATION, CYST, KIDNEY, LAPAROSCOPIC	3
1746	LAMINECTOMY, SPINE, LUMBAR, 1 LEVEL, POSTERIOR APPROACH, USING MICROSCOPE	3
1747	BUNIONECTOMY, AKIN, WITH CHEVRON OSTEOTOMY	3
1748	PANNICULECTOMY	3
1749	INSERTION, NEUROSTIMULATOR, PERMANENT, SUBCUTANEOUS	3
1750	DISCECTOMY, SPINE, CERVICAL, 2 LEVELS, ANTERIOR APPROACH, WITH FUSION	3
1751	COLECTOMY, LAPAROSCOPIC	3
1752	MANIPULATION, JOINT	3
1753	TURBINOPLASTY, ENDOSCOPIC	3
1754	ARTHROPLASTY, KNEE, UNICOMPARTMENTAL	3
1755	CRYOABLATION, NEOPLASM, KIDNEY, PERCUTANEOUS	3
1756	EXCISION, PALATE	3
1757	INCISION AND DRAINAGE, ABSCESS, PENIS	3
1758	BIOPSY, VERTEBRA, THORACIC	3
1759	BIOPSY, LYMPH NODE, CERVICAL	3
1760	REPAIR, ARTERIOVENOUS FISTULA, UPPER EXTREMITY	3
1761	IRRIGATION AND DEBRIDEMENT, BONE, LOWER EXTREMITY	3
1762	LATERAL FACETECTOMY, PATELLA, ARTHROSCOPIC	3
1763	INCISION AND DRAINAGE, WOUND, ABDOMINAL WALL, WITH ABDOMINAL CAVITY IRRIGATION	3
1764	EXPLORATION, NERVE, SCIATIC	3
1765	FUSION, JOINT, HINDFOOT	3
1766	REPAIR, LIGAMENT, RADIAL COLLATERAL, THUMB	3
1767	IRRIGATION AND DEBRIDEMENT, TORSO	3
1768	ARTHROPLASTY, PATELLOFEMORAL	3
1769	LAMINECTOMY, SPINE, LUMBAR, MINIMALLY INVASIVE, 2 LEVELS	3
1770	ANESTHESIA OUT OF OR	3
1771	MEATOPLASTY, EXTERNAL AUDITORY CANAL	3
1772	SURGICAL PROCUREMENT, FAT GRAFT	3
1773	FUSION, JOINT, HAND	3
1774	EXCISION, MASS, CHEEK	3
1775	INSERTION, TISSUE EXPANDER, BREAST	3
1776	REPLACEMENT, GASTROJEJUNOSTOMY TUBE, PERCUTANEOUS	3
1777	INSERTION, GASTROSTOMY TUBE, PERCUTANEOUS	3
1778	FUNCTIONAL ENDOSCOPIC SINUS SURGERY (FESS)	3
1779	DECOMPRESSION, SPINE, LUMBAR, MINIMALLY INVASIVE, 2 LEVELS	3
1780	EXCISION, MASS, NOSE	3
1781	LYMPHADENECTOMY, INGUINAL	3
1782	BIV ICD INSERT	3
1783	VITRECTOMY, PARS PLANA APPROACH, USING 23-GAUGE INSTRUMENTS	3
1784	REMOVAL, HARDWARE, KNEE	3
1785	APPLICATION, GRAFT, SKIN, SPLIT-THICKNESS	3
1786	WIDE EXCISION, VULVA	3
1787	GLOSSECTOMY, PARTIAL	3
1788	INSERTION, PICC	3
1789	CONE BIOPSY, CERVIX	3
1790	OPEN REDUCTION INTERNAL FIXATION, FRACTURE, HUMERUS, DISTAL	3
1791	NEPHROLITHOTOMY, PERCUTANEOUS, USING HOLMIUM LASER	3
1792	INCISION AND DRAINAGE, FOOT	3
1793	AMPUTATION, FOOT	3
1794	OSTEOTOMY, ANKLE, PARTIAL	3
1795	ENDOSCOPIC RETROGRADE CHOLANGIOPANCREATOGRAPHY, WITH TUBE OR STENT INSERTION	3
1796	ZZARTHROPLASTY, FINGER, METACARPAL PHALANGEAL JOINT	3
1797	LAMINECTOMY, SPINE, CERVICAL, 1 LEVEL, POSTERIOR APPROACH	3
1798	HYSTERECTOMY, TOTAL ABDOMINAL, WITH BILATERAL SALPINGO-OOPHORECTOMY, WITH LYMPHADENECTOMY	3
1799	LYSIS, ADHESIONS, LAPAROSCOPIC	3
1800	INSERTION, VASCULAR ACCESS CATHETER	3
1801	REMOVAL, ORTHOPEDIC NAIL, HIP	3
1802	INCISION AND DRAINAGE, RECTUM	3
1803	OPEN REDUCTION INTERNAL FIXATION, FRACTURE, TIBIA	3
1804	EXCISION, LESION, INGUINAL REGION	3
1805	EXCISION, LESION, SCAPULA	3
1806	EXPLORATION, SPINE, WITH HARDWARE REMOVAL	3
1807	AMPUTATION, FINGER	3
1808	BIOPSY, TONGUE	3
1809	DILATION AND CURETTAGE, UTERUS, USING SUCTION, FOR INCOMPLETE ABORTION	3
1810	FUSION, SACROILIAC JOINT, BILATERAL, OPTICAL TRACKING SYSTEM	3
1811	SURGICAL PROCEDURE, ENDONASAL, ENDOSCOPIC, USING OPTICAL TRACKING SYSTEM	3
1812	FUSION, SPINE, LUMBAR, 1 LEVEL, POSTERIOR APPROACH, USING OPTICAL TRACKING SYSTEM	3
1813	GLOSSECTOMY, TOTAL	3
1814	BUNIONECTOMY, AKIN	3
1815	RECONSTRUCTION, PENIS	3
1816	REPAIR, PLANTAR PLATE	3
1817	REMOVAL, NEUROSTIMULATOR, SACRAL	3
1818	FORAMINOTOMY, SPINE, LUMBAR, MINIMALLY INVASIVE, 1 LEVEL, POSTERIOR APPROACH	3
1819	EXAM UNDER ANESTHESIA, WITH DRESSING REPLACEMENT	3
1820	IRRIGATION AND DEBRIDEMENT, LOWER EXTREMITY	3
1821	CREATION, GRAFT, ARTERIOVENOUS, UPPER EXTREMITY	3
1822	BIOPSY, VAGINA	3
1823	EXCISION, MASS, TOE	3
1824	IRRIGATION AND DEBRIDEMENT, KNEE	3
1825	FORAMINOTOMY, SPINE, LUMBAR, 2 LEVELS, POSTERIOR APPROACH	3
1826	MASTECTOMY, PARTIAL, WITH NEEDLE LOCALIZATION	3
1827	RECONSTRUCTION, LIGAMENT, ANKLE	3
1828	SURGICAL PROCUREMENT, BONE MARROW, ILIAC CREST, USING CORING TECHNIQUE	3
1829	ARTHROPLASTY, KNEE, USING OPTICAL TRACKING SYSTEM	3
1830	OPEN REDUCTION INTERNAL FIXATION, FOREARM	3
1831	CLOSURE, FISTULA, TRACHEOESOPHAGEAL	3
1832	EXCISION, OSTEOPHYTE	3
1833	OPEN REDUCTION INTERNAL FIXATION, FRACTURE, HIP, PERIPROSTHETIC	3
1834	INSERTION, NEUROSTIMULATOR, SACRAL, PERCUTANEOUS, FOR TRIAL	3
1835	ANGIOGRAM	3
1836	BIOPSY, LAPAROSCOPIC	3
1837	BIOPSY, PENIS	3
1838	FUSION, SPINE, CERVICAL, 2 LEVELS, ANTERIOR APPROACH	3
1839	BIOPSY, BONE, PELVIS	3
1840	BIOPSY, VULVA	3
1841	RELEASE, CUBITAL TUNNEL	3
1842	RHIZOTOMY, USING BALLOON COMPRESSION TECHNIQUE	3
1843	LYMPHADENECTOMY, AXILLARY	3
1844	INSERTION, NEUROSTIMULATOR, BLADDER, STAGE 1	3
1845	EXPLORATION, NERVE, UPPER EXTREMITY, USING OPERATING MICROSCOPE	3
1846	BIOPSY, LIVER, LAPAROSCOPIC	3
1847	BURSECTOMY, OLECRANON	3
1848	BIOPSY, SOFT TISSUE, SHOULDER	3
1849	LAMINECTOMY, SPINE, CERVICAL, 3 OR MORE LEVELS, POSTERIOR APPROACH	3
1850	BIOPSY, MASS, NECK	3
1851	DENERVATION, SPERMATIC CORD, MICROSURGICAL	3
1852	LIGATION, VEIN	3
1853	CREATION, JEJUNOSTOMY, PERCUTANEOUS, ENDOSCOPIC	3
1854	ARTHROTOMY, SHOULDER, WITH SUBACROMIAL SPACE DECOMPRESSION	3
1855	ENDOSCOPIC RETROGRADE CHOLANGIOPANCREATOGRAPHY, WITH REPLACEMENT OF TUBE OR STENT	3
1856	BIOPSY, ACETABULUM	3
1857	REVISION, SHUNT, VENTRICULOPERITONEAL	3
1858	ARTHROTOMY, WRIST	3
1859	OPEN REDUCTION INTERNAL FIXATION, FRACTURE, MANDIBLE	3
1860	TRIAL, SPINAL CORD STIMULATOR	3
1861	REVISION, FUSION, SACROILIAC JOINT, USING OPTICAL TRACKING SYSTEM	3
1862	LYMPHADENECTOMY, LAPAROSCOPIC	3
1863	DECOMPRESSION, NERVE, SUPERFICIAL, LOWER EXTREMITY	3
1864	REPLACEMENT, ICD OR CARDIAC PACEMAKER, WITH ANESTHESIA, ADULT	3
1865	RECONSTRUCTION, ELBOW	3
1866	BIOPSY, CLAVICLE	3
1867	FENESTRATION, SHEATH, OPTIC NERVE	3
1868	LAMINECTOMY, SPINE, LUMBAR, MINIMALLY INVASIVE, 3 OR MORE LEVELS	3
1869	Right Heart Catheterization	3
1870	BUNIONECTOMY, AUSTIN, WITH CHEVRON OSTEOTOMY	3
1871	REALIGNMENT, PATELLA	3
1872	SUTURE REPAIR, PERINEUM	3
1873	DECOMPRESSION, SPINE, CERVICAL, 2 LEVELS, ANTERIOR APPROACH, WITH FUSION	3
1874	MANDIBULECTOMY	3
1875	INSERTION, VOICE PROSTHESIS, SILICONE, PANJE	3
1876	WIDE LOCAL EXCISION, VULVA, USING CO2 LASER	3
1877	INSERTION, OMMAYA RESERVOIR, USING OPTICAL TRACKING SYSTEM	3
1878	SCROTOPLASTY	3
1879	REMOVAL, HARDWARE, SHOULDER	3
1880	RECONSTRUCTION, KNEE, ANTERIOR CRUCIATE LIGAMENT AND POSTERIOR CRUCIATE LIGAMENT, ARTHROSCOPIC	3
1881	OPEN REDUCTION INTERNAL FIXATION, FRACTURE, PATELLA	3
1882	COMBINED IRRIGATION AND DEBRIDEMENT SOFT TISSUE LOWER EXTREMITY	3
1883	CALDWELL-LUC PROCEDURE, MAXILLARY SINUS, WITH MAXILLARY ANTROSTOMY	3
1884	REPLACEMENT, ARTIFICIAL URINARY SPHINCTER	3
1885	RECONSTRUCTION, NOSE, STAGE 1	3
1886	RHIZOLYSIS, NERVE, TRIGEMINAL, PERCUTANEOUS	3
1887	INSERTION, VASCULAR DEVICE, ENDOVASCULAR	3
1888	REPAIR PTOSIS WITH SLING BILATERAL	3
1889	ARTHROTOMY, KNEE, WITH TIBIAL TUBEROSITY TRANSFER	3
1890	INSERTION, CATHETER, DIALYSIS, PERITONEAL	3
1891	DISCECTOMY, SPINE, LUMBAR, MINIMALLY INVASIVE, 2 LEVELS	3
1892	DILATION AND CURETTAGE, UTERUS, WITH CERVICAL CONE BIOPSY	3
1893	FORAMINOTOMY, SPINE, CERVICAL, MINIMALLY INVASIVE, 1 LEVEL, POSTERIOR APPROACH	3
1894	INCISION AND DRAINAGE, NECK	3
1895	INJECTION, EPIDURAL, CAUDAL	3
1896	RHINECTOMY	3
1897	MASTECTOMY, PARTIAL, WITH SENTINEL LYMPH NODE BIOPSY	3
1898	EXCISION, RIB	3
1899	REMOVAL, CATHETER, DIALYSIS, PERITONEAL, LAPAROSCOPIC	3
1900	CREATION, ARTERIOVENOUS FISTULA, UPPER EXTREMITY, USING BOVINE ARTERY GRAFT	3
1901	OPTICAL TRACKING SYSTEM DECOMPRESSION ORBIT	3
1902	IRRIGATION AND DEBRIDEMENT, SHOULDER	3
1903	SURGICAL PROCUREMENT, GRAFT, SKIN, FULL-THICKNESS, TORSO	3
1904	REMOVAL, ANTIBIOTIC BEADS OR ANTIBIOTIC SPACER, SHOULDER	3
1905	EXCISION, NEOPLASM, PELVIC REGION, POSTERIOR APPROACH	3
1906	REMOVAL, ARTIFICIAL URETHRAL SPHINCTER	3
1907	RECONSTRUCTION, ABDOMINAL WALL	3
1908	EXCISION, CYST, BENIGN, OVARY	3
1909	ADRENALECTOMY, LAPAROSCOPIC	3
1910	EXCISION, BOSS, CARPAL	3
1911	HYSTERECTOMY, SUPRACERVICAL, ROBOT-ASSISTED, LAPAROSCOPIC, USING DA VINCI XI, WITH SACROCOLPOPEXY, PARAVAGINAL AND POSTERIOR REPAIR	3
1912	SIMPLE EXCISION, PILONIDAL CYST OR SINUS	3
1913	IRRIGATION AND DEBRIDEMENT, PRESSURE ULCER	3
1914	BIOPSY, RECTUM	3
1915	EXAM UNDER ANESTHESIA, RECTUM, WITH RECTAL POLYPECTOMY	3
1916	EXCISION, MASS, SCAPULA	3
1917	ARTHROTOMY, ELBOW	3
1918	BIOPSY, BONE, SHOULDER	3
1919	EXCISION, NASAL TURBINATE, SUBMUCOSAL	3
1920	LAMINECTOMY, SPINE, THORACIC, 1 LEVEL	3
1921	FINE NEEDLE ASPIRATION, WITHOUT IMAGING GUIDANCE	3
1922	DECOMPRESSION, NERVE, COMMON PERONEAL, WITH EXTERNAL NEUROLYSIS	3
1923	LYMPHADENECTOMY, MEDIASTINUM, EXTENDED, TRANSCERVICAL APPROACH	3
1924	REMOVAL, HARDWARE, LOWER EXTREMITY, BILATERAL	3
1925	REPAIR, LIGAMENT, MEDIAL COLLATERAL, KNEE, ARTHROSCOPIC	3
1926	REMOVAL, CATHETER, DIALYSIS, PERITONEAL	3
1927	REPAIR, TENDON, TOE	3
1928	MASTECTOMY, WITH IMMEDIATE BREAST RECONSTRUCTION	3
1929	INSERTION, JAHN VENTILATING TUBE, MIDDLE EAR	3
1930	BIOPSY, CERVIX, OR LOCAL EXCISION OF CERVICAL LESION	3
1931	Comprehensive Study	3
1932	OPEN REDUCTION INTERNAL FIXATION, FRACTURE, HUMERUS, USING INTRAMEDULLARY ROD	3
1933	RELEASE, PECTORALIS MINOR	3
1934	IRRIGATION AND DEBRIDEMENT, NECK	3
1935	EXCISION, NEOPLASM, PARANASAL SINUS, ENDOSCOPIC, USING OPTICAL TRACKING SYSTEM	3
1936	REMOVAL, WEIGHT, UPPER EYELID	3
1937	MRI LASER ABLATION, WITH OPTICAL TRACKING SYSTEM	3
1938	Pacemaker Generator Replacement - Dual	3
1939	REPLACEMENT, PULSE GENERATOR, SUBCUTANEOUS	3
1940	REPAIR, TENDON, ANKLE, WITH STABILIZATION	3
1941	BIOPSY, BONE, HAND	3
1942	INCISION AND DRAINAGE, ABSCESS, RECTUM	3
1943	PLACEMENT, SETON STITCH	3
1944	FASCIOTOMY, LOWER EXTREMITY, BILATERAL	3
1945	EXAM UNDER ANESTHESIA, CYSTOSCOPIC	3
1946	REPAIR, TENDON, BICEPS, PROXIMAL	3
1947	URETHROPLASTY, STAGE 1	3
1948	EXCISIONAL OR NEEDLE BIOPSY, LYMPH NODE, SUPERFICIAL CERVICAL, INGUINAL, OR AXILLARY	3
1949	EXCISION, NEOPLASM, HAND	3
1950	OPEN REDUCTION INTERNAL FIXATION, FRACTURE, SHOULDER	3
1951	REMOVAL, PULSE GENERATOR, NEUROSTIMULATOR,	3
1952	IRRIGATION AND DEBRIDEMENT, SPINE	3
1953	CLOSED REDUCTION, FRACTURE, HAND	3
1954	INCISION AND DRAINAGE, FLUID COLLECTION, LOWER EXTREMITY	3
1955	LUMPECTOMY, BREAST, WITH AXILLARY LYMPHADENECTOMY	3
1956	INCISION AND DRAINAGE, ABSCESS, COMPLEX	3
1957		3
1958	EXAM UNDER ANESTHESIA, ABDOMEN	3
1959	EXCISION, NEOPLASM, SOFT TISSUE, CALF	3
1960	VITRECTOMY, PARS PLANA APPROACH, USING 25-GAUGE INSTRUMENTS, WITH SCLERAL BUCKLING OR RETINAL REATTACHMENT	3
1961	REPAIR, LIGAMENT, COLLATERAL, ULNA	3
1962	SYNOVECTOMY, KNEE, POSTERIOR APPROACH	3
1963	ARTHROPLASTY, KNEE, BILATERAL, UNICOMPARTMENTAL	3
1964	LYSIS, ADHESIONS, PENIS	3
1965	HEPATECTOMY, PARTIAL, LAPAROSCOPIC	3
1966	MASTECTOMY, PARTIAL, WITH RADIOACTIVE SEED LOCALIZATION	3
1967	DISCECTOMY, SPINE, CERVICAL, 3 OR MORE LEVELS, ANTERIOR APPROACH, WITH FUSION	3
1968	ZZREMOVAL, FOREIGN BODY	3
1969	DECOMPRESSION, SPINE, CERVICAL, MINIMALLY INVASIVE, 2 LEVELS	3
1970	FORAMINOTOMY LUMBAR POSTERIOR MINIMALLY INVASIVE TWO LEVELS	3
1971	SALPINGECTOMY, ROBOT-ASSISTED	3
1972	EXCISION, LESION, BENIGN, SCALP, NECK, GENITALIA, HAND, OR FOOT, 0.6 CM TO 1.0 CM IN DIAMETER	3
1973	DESTRUCTION, TISSUE, PROSTATE, TRANSURETHRAL, USING THERMOTHERAPY	3
1974	SCLEROTHERAPY	3
1975	MASTECTOMY, BILATERAL, MODIFIED RADICAL, WITH AXILLARY LYMPHADENECTOMY	3
1976	EXCISION, LESION, ABDOMEN	3
1977	CREATION, TRACHEOSTOMY	3
1978	REPLACE FACIAL NERVE STIMULATION GENERATOR / BATTERY	3
1979	MASTECTOMY, SUBCUTANEOUS, BILATERAL	3
1980	EXTRACTION, ELECTRODE LEAD, MYOCARDIAL, USING LASER, WITH ANESTHESIA	3
1981	HYSTERECTOMY, SUPRACERVICAL, ROBOT-ASSISTED, SINGLE INCISION	3
1982	EXCISION, BONE, WRIST	3
1983	DISCECTOMY, SPINE, CERVICAL, 1 LEVEL, ANTERIOR APPROACH, WITH INTERVERTEBRAL DISC REPLACEMENT	3
1984	HERNIORRHAPHY, FEMORAL, BILATERAL	3
1985	REPLACEMENT, SPINAL CORD STIMULATOR, DORSAL COLUMN	3
1986	SURGICAL EXPOSURE, SPINE OR RETROPERITONEUM, MINILAPAROTOMY APPROACH	3
1987	REPAIR, WOUND, HEAD, USING PEDICLE FLAP	3
1988	DEBRIDEMENT, FOOT	3
1989	LYMPHADENECTOMY, ROBOT-ASSISTED	3
1990	EXCISION, PAROTID GLAND, TOTAL, WITH RADICAL NECK DISSECTION	3
1991	PUNCTURE, TRACHEOESOPHAGEAL	3
1992	INSERT TISSUE EXPANDER SCROTUM	3
1993	GRAFT FLAP PEDICLE TRAM DELAY PROCEDURE	3
1994	REPLACEMENT, VASCULAR ACCESS PORT	3
1995	RELEASE, ILIOTIBIAL BAND, HIP	3
1996	KYPHOPLASTY, SPINE, USING OPTICAL TRACKING SYSTEM	3
1997	IMPLANT FACIAL NERVE STIMULATION GENERATOR / BATTERY	3
1998	NEPHRECTOMY, ROBOT-ASSISTED, LAPAROSCOPIC, USING DA VINCI XI	3
1999	PERCUTANEOUS CORONARY INTERVENTION	3
[truncated: 187 more rows]
